# Supplementary material for: Cryo-EM reveals evolutionarily conserved and distinct structural features of plant CG maintenance methyltransferase MET1
Source: Nat Commun. 2025 Sep 26;16:8524. doi: 10.1038/s41467-025-63765-9 (PMC12474915; doi:10.1038/s41467-025-63765-9)
Supplement: Supplementary file 4 — Source data [file 41467_2025_63765_MOESM4_ESM.xlsx]

## Sheet: Fig.1b
Fig. 1b
Methylation activity of MET1MTase or apo-MET1full in hmDNA measured by in vitro DNA methylation activity assay
Metyhlation rates were calculated based on the calibration curve.
n=1
Enzyme	DNA concentration (μM)	RLU (Relative Light Unit)	SAH concentration (μM)	Metylation rate (mol/h/mol)				Michaelis-Menten curve of metylation rate (mol/h/mol)
MET1 MTase	10	1648000	0.928577	9.28577				[DNA] (μM)	Mtase	Full
	5	1613000	0.908666	9.08666				0	0	0
	2.5	1446000	0.81366	8.1366				0.01001	0.06729	0.00116
	1.25	1051000	0.588944	5.88944				0.02002	0.13367	0.00231
	0.625	649800	0.360701	3.60701				0.03003	0.19917	0.00346
	0.3125	441000	0.241915	2.41915				0.04004	0.26378	0.00461
	0.15625	324000	0.175354	1.75354				0.05005	0.32755	0.00575
	0	195300	0.102136	1.02136				0.06006	0.39047	0.0069
MET1 Full	10	266900	0.136277	1.36277				0.07007	0.45257	0.00804
	5	231500	0.116516	1.16516				0.08008	0.51386	0.00918
	2.5	208200	0.10351	1.0351				0.09009	0.57436	0.01031
	1.25	186000	0.0911183	0.911183				0.1001	0.63409	0.01145
	0.625	176600	0.0858712	0.858712				0.11011	0.69305	0.01258
	0.3125	163700	0.0786704	0.786704				0.12012	0.75127	0.01371
	0.15625	165800	0.0798426	0.798426				0.13013	0.80876	0.01483
	0	169000	0.0816289	0.816289				0.14014	0.86553	0.01596
								0.15015	0.92159	0.01708
n=2								0.15625	0.95541	0.01776
Enzyme	DNA concentration (μM)	RLU (Relative Light Unit)	SAH concentration (μM)	Metylation rate (mol/h/mol)				0.16016	0.97696	0.0182
MET1 MTase	10	1640000	0.924026	9.24026				0.17017	1.03165	0.01931
	5	1578000	0.888754	8.88754				0.18018	1.08567	0.02043
	2.5	1324000	0.744254	7.44254				0.19019	1.13904	0.02154
	1.25	1005000	0.562775	5.62775				0.2002	1.19176	0.02265
	0.625	670700	0.372591	3.72591				0.21021	1.24386	0.02376
	0.3125	458900	0.252098	2.52098				0.22022	1.29533	0.02486
	0.15625	330500	0.179052	1.79052				0.23023	1.34619	0.02596
	0	198400	0.1039	1.039				0.24024	1.39646	0.02706
MET1 Full	10	263300	0.130937	1.30937				0.25025	1.44614	0.02816
	5	229800	0.111249	1.11249				0.26026	1.49524	0.02926
	2.5	202600	0.0952635	0.952635				0.27027	1.54377	0.03035
	1.25	185500	0.0852138	0.852138				0.28028	1.59174	0.03144
	0.625	175500	0.0793368	0.793368				0.29029	1.63917	0.03253
	0.3125	165900	0.0736949	0.736949				0.3003	1.68605	0.03362
	0.15625	163400	0.0722257	0.722257				0.31031	1.73241	0.0347
	0	158500	0.0693459	0.693459				0.3125	1.74248	0.03494
								0.32032	1.77824	0.03578
n=3								0.33033	1.82357	0.03686
Enzyme	DNA concentration (μM)	RLU (Relative Light Unit)	SAH concentration (μM)	Metylation rate (mol/h/mol)				0.34034	1.86839	0.03794
MET1 MTase	10	1642000	0.925164	9.25164				0.35035	1.91271	0.03902
	5	1546000	0.87055	8.7055				0.36036	1.95655	0.04009
	2.5	1433000	0.806264	8.06264				0.37037	1.9999	0.04116
	1.25	992200	0.555493	5.55493				0.38038	2.04279	0.04223
	0.625	651500	0.361668	3.61668				0.39039	2.08521	0.0433
	0.3125	440800	0.241801	2.41801				0.4004	2.12718	0.04436
	0.15625	344500	0.187016	1.87016				0.41041	2.1687	0.04542
	0	207700	0.109191	1.09191				0.42042	2.20977	0.04648
MET1 Full	10	245600	0.0957749	0.957749				0.43043	2.25041	0.04754
	5	216600	0.0797698	0.797698				0.44044	2.29063	0.04859
	2.5	197500	0.0692285	0.692285				0.45045	2.33042	0.04965
	1.25	178900	0.0589632	0.589632				0.46046	2.3698	0.0507
	0.625	163200	0.0502983	0.502983				0.47047	2.40876	0.05175
	0.3125	155400	0.0459935	0.459935				0.48048	2.44733	0.05279
	0.15625	155600	0.0461039	0.461039				0.49049	2.4855	0.05384
	0	154100	0.045276	0.45276				0.5005	2.52328	0.05488
								0.51051	2.56068	0.05592
Calibration curve	SAH concentration (μM)	RLU (Relative Light Unit)	RLU-RLU(SAH=0 μM)					0.52052	2.5977	0.05696
	1	1946000	1759500					0.53053	2.63435	0.058
	0.5	1104000	917500					0.54054	2.67063	0.05903
	0.2	566300	379800					0.55055	2.70655	0.06006
	0.1	372500	186000					0.56056	2.74212	0.06109
	0	186500	0					0.57057	2.77733	0.06212
								0.58058	2.8122	0.06314
								0.59059	2.84673	0.06417
								0.6006	2.88093	0.06519
								0.61061	2.91479	0.06621
								0.62062	2.94833	0.06722
								0.625	2.9629	0.06767
								0.63063	2.98154	0.06824
								0.64064	3.01444	0.06925
								0.65065	3.04703	0.07026
								0.66066	3.07931	0.07127
								0.67067	3.11129	0.07228
								0.68068	3.14297	0.07328
								0.69069	3.17435	0.07429
								0.7007	3.20544	0.07529
Total								0.71071	3.23625	0.07629
Enzyme	DNA concentration (μM)	Methylation rate						0.72072	3.26678	0.07728
MET1 MTase	10	8.20847						0.73073	3.29702	0.07828
	5	7.84248						0.74074	3.32699	0.07927
	2.5	6.82983						0.75075	3.35669	0.08026
	1.25	4.63995						0.76076	3.38612	0.08125
	0.625	2.59911						0.77077	3.41529	0.08224
	0.3125	1.40196						0.78078	3.44419	0.08322
	0.15625	0.753982						0.79079	3.47284	0.08421
	0	9.25186e-17						0.8008	3.50124	0.08519
MET1 Full	10	0.555792						0.81081	3.52939	0.08617
	5	0.370948						0.82082	3.55729	0.08714
	2.5	0.239172						0.83083	3.58494	0.08812
	1.25	0.130148						0.84084	3.61236	0.08909
	0.625	0.064185						0.85085	3.63953	0.09006
	0.3125	0.00702663						0.86086	3.66648	0.09103
	0.15625	0.00640447						0.87087	3.69319	0.092
	0	0						0.88088	3.71967	0.09297
								0.89089	3.74593	0.09393
								0.9009	3.77196	0.09489
								0.91091	3.79778	0.09585
								0.92092	3.82338	0.09681
								0.93093	3.84876	0.09777
								0.94094	3.87394	0.09872
								0.95095	3.8989	0.09967
								0.96096	3.92366	0.10062
								0.97097	3.94821	0.10157
								0.98098	3.97256	0.10252
								0.99099	3.99672	0.10347
								1.001	4.02067	0.10441
								1.01101	4.04444	0.10535
								1.02102	4.06801	0.10629
								1.03103	4.09139	0.10723
								1.04104	4.11459	0.10816
								1.05105	4.1376	0.1091
								1.06106	4.16042	0.11003
								1.07107	4.18307	0.11096
								1.08108	4.20554	0.11189
								1.09109	4.22783	0.11281
								1.1011	4.24995	0.11374
								1.11111	4.2719	0.11466
								1.12112	4.29367	0.11558
								1.13113	4.31528	0.1165
								1.14114	4.33672	0.11742
								1.15115	4.358	0.11834
								1.16116	4.37911	0.11925
								1.17117	4.40007	0.12017
								1.18118	4.42086	0.12108
								1.19119	4.4415	0.12199
								1.2012	4.46199	0.12289
								1.21121	4.48232	0.1238
								1.22122	4.50249	0.1247
								1.23123	4.52252	0.1256
								1.24124	4.5424	0.12651
								1.25	4.55968	0.12729
								1.25125	4.56213	0.1274
								1.26126	4.58172	0.1283
								1.27127	4.60117	0.1292
								1.28128	4.62047	0.13009
								1.29129	4.63963	0.13098
								1.3013	4.65865	0.13187
								1.31131	4.67754	0.13276
								1.32132	4.69629	0.13365
								1.33133	4.71491	0.13453
								1.34134	4.73339	0.13542
								1.35135	4.75174	0.1363
								1.36136	4.76996	0.13718
								1.37137	4.78805	0.13806
								1.38138	4.80602	0.13893
								1.39139	4.82385	0.13981
								1.4014	4.84157	0.14068
								1.41141	4.85916	0.14156
								1.42142	4.87663	0.14243
								1.43143	4.89397	0.14329
								1.44144	4.9112	0.14416
								1.45145	4.92831	0.14503
								1.46146	4.9453	0.14589
								1.47147	4.96218	0.14675
								1.48148	4.97894	0.14761
								1.49149	4.99559	0.14847
								1.5015	5.01212	0.14933
								1.51151	5.02854	0.15019
								1.52152	5.04486	0.15104
								1.53153	5.06106	0.15189
								1.54154	5.07716	0.15274
								1.55155	5.09315	0.15359
								1.56156	5.10903	0.15444
								1.57157	5.12481	0.15529
								1.58158	5.14048	0.15613
								1.59159	5.15605	0.15698
								1.6016	5.17152	0.15782
								1.61161	5.18689	0.15866
								1.62162	5.20216	0.1595
								1.63163	5.21733	0.16033
								1.64164	5.23241	0.16117
								1.65165	5.24738	0.162
								1.66166	5.26226	0.16284
								1.67167	5.27705	0.16367
								1.68168	5.29174	0.1645
								1.69169	5.30633	0.16532
								1.7017	5.32084	0.16615
								1.71171	5.33525	0.16698
								1.72172	5.34957	0.1678
								1.73173	5.36381	0.16862
								1.74174	5.37795	0.16944
								1.75175	5.39201	0.17026
								1.76176	5.40597	0.17108
								1.77177	5.41986	0.17189
								1.78178	5.43365	0.17271
								1.79179	5.44736	0.17352
								1.8018	5.46099	0.17433
								1.81181	5.47453	0.17514
								1.82182	5.48799	0.17595
								1.83183	5.50137	0.17676
								1.84184	5.51467	0.17756
								1.85185	5.52789	0.17837
								1.86186	5.54103	0.17917
								1.87187	5.55409	0.17997
								1.88188	5.56707	0.18077
								1.89189	5.57997	0.18157
								1.9019	5.5928	0.18237
								1.91191	5.60555	0.18316
								1.92192	5.61822	0.18396
								1.93193	5.63082	0.18475
								1.94194	5.64335	0.18554
								1.95195	5.6558	0.18633
								1.96196	5.66818	0.18712
								1.97197	5.68049	0.18791
								1.98198	5.69273	0.18869
								1.99199	5.70489	0.18948
								2.002	5.71699	0.19026
								2.01201	5.72901	0.19104
								2.02202	5.74097	0.19182
								2.03203	5.75286	0.1926
								2.04204	5.76468	0.19338
								2.05205	5.77643	0.19415
								2.06206	5.78811	0.19493
								2.07207	5.79973	0.1957
								2.08208	5.81129	0.19647
								2.09209	5.82277	0.19724
								2.1021	5.8342	0.19801
								2.11211	5.84556	0.19878
								2.12212	5.85685	0.19955
								2.13213	5.86809	0.20031
								2.14214	5.87926	0.20108
								2.15215	5.89037	0.20184
								2.16216	5.90142	0.2026
								2.17217	5.9124	0.20336
								2.18218	5.92333	0.20412
								2.19219	5.9342	0.20487
								2.2022	5.945	0.20563
								2.21221	5.95575	0.20639
								2.22222	5.96644	0.20714
								2.23223	5.97707	0.20789
								2.24224	5.98765	0.20864
								2.25225	5.99817	0.20939
								2.26226	6.00863	0.21014
								2.27227	6.01903	0.21088
								2.28228	6.02938	0.21163
								2.29229	6.03968	0.21237
								2.3023	6.04991	0.21312
								2.31231	6.0601	0.21386
								2.32232	6.07023	0.2146
								2.33233	6.08031	0.21534
								2.34234	6.09033	0.21608
								2.35235	6.1003	0.21681
								2.36236	6.11022	0.21755
								2.37237	6.12009	0.21828
								2.38238	6.12991	0.21901
								2.39239	6.13967	0.21974
								2.4024	6.14939	0.22047
								2.41241	6.15905	0.2212
								2.42242	6.16867	0.22193
								2.43243	6.17823	0.22266
								2.44244	6.18775	0.22338
								2.45245	6.19722	0.22411
								2.46246	6.20664	0.22483
								2.47247	6.21601	0.22555
								2.48248	6.22533	0.22627
								2.49249	6.23461	0.22699
								2.5	6.24154	0.22753
								2.5025	6.24384	0.22771
								2.51251	6.25302	0.22842
								2.52252	6.26216	0.22914
								2.53253	6.27125	0.22985
								2.54254	6.2803	0.23057
								2.55255	6.2893	0.23128
								2.56256	6.29825	0.23199
								2.57257	6.30716	0.2327
								2.58258	6.31603	0.2334
								2.59259	6.32486	0.23411
								2.6026	6.33364	0.23482
								2.61261	6.34237	0.23552
								2.62262	6.35107	0.23622
								2.63263	6.35972	0.23693
								2.64264	6.36833	0.23763
								2.65265	6.3769	0.23833
								2.66266	6.38542	0.23903
								2.67267	6.39391	0.23972
								2.68268	6.40235	0.24042
								2.69269	6.41075	0.24111
								2.7027	6.41912	0.24181
								2.71271	6.42744	0.2425
								2.72272	6.43572	0.24319
								2.73273	6.44396	0.24388
								2.74274	6.45217	0.24457
								2.75275	6.46033	0.24526
								2.76276	6.46846	0.24595
								2.77277	6.47655	0.24663
								2.78278	6.4846	0.24732
								2.79279	6.49261	0.248
								2.8028	6.50058	0.24868
								2.81281	6.50852	0.24936
								2.82282	6.51642	0.25004
								2.83283	6.52428	0.25072
								2.84284	6.53211	0.2514
								2.85285	6.5399	0.25208
								2.86286	6.54765	0.25275
								2.87287	6.55537	0.25343
								2.88288	6.56305	0.2541
								2.89289	6.5707	0.25477
								2.9029	6.57831	0.25545
								2.91291	6.58589	0.25612
								2.92292	6.59343	0.25678
								2.93293	6.60094	0.25745
								2.94294	6.60841	0.25812
								2.95295	6.61585	0.25879
								2.96296	6.62326	0.25945
								2.97297	6.63063	0.26011
								2.98298	6.63797	0.26078
								2.99299	6.64528	0.26144
								3.003	6.65255	0.2621
								3.01301	6.65979	0.26276
								3.02302	6.667	0.26341
								3.03303	6.67418	0.26407
								3.04304	6.68132	0.26473
								3.05305	6.68844	0.26538
								3.06306	6.69552	0.26604
								3.07307	6.70257	0.26669
								3.08308	6.70959	0.26734
								3.09309	6.71658	0.26799
								3.1031	6.72354	0.26864
								3.11311	6.73047	0.26929
								3.12312	6.73736	0.26994
								3.13313	6.74423	0.27058
								3.14314	6.75107	0.27123
								3.15315	6.75788	0.27187
								3.16316	6.76465	0.27252
								3.17317	6.7714	0.27316
								3.18318	6.77812	0.2738
								3.19319	6.78481	0.27444
								3.2032	6.79148	0.27508
								3.21321	6.79811	0.27572
								3.22322	6.80472	0.27636
								3.23323	6.81129	0.27699
								3.24324	6.81784	0.27763
								3.25325	6.82436	0.27826
								3.26326	6.83086	0.27889
								3.27327	6.83733	0.27953
								3.28328	6.84376	0.28016
								3.29329	6.85018	0.28079
								3.3033	6.85656	0.28142
								3.31331	6.86292	0.28204
								3.32332	6.86925	0.28267
								3.33333	6.87556	0.2833
								3.34334	6.88184	0.28392
								3.35335	6.88809	0.28455
								3.36336	6.89432	0.28517
								3.37337	6.90052	0.28579
								3.38338	6.90669	0.28641
								3.39339	6.91284	0.28703
								3.4034	6.91897	0.28765
								3.41341	6.92507	0.28827
								3.42342	6.93114	0.28889
								3.43343	6.93719	0.2895
								3.44344	6.94322	0.29012
								3.45345	6.94922	0.29073
								3.46346	6.95519	0.29135
								3.47347	6.96114	0.29196
								3.48348	6.96707	0.29257
								3.49349	6.97298	0.29318
								3.5035	6.97886	0.29379
								3.51351	6.98471	0.2944
								3.52352	6.99055	0.29501
								3.53353	6.99636	0.29561
								3.54354	7.00214	0.29622
								3.55355	7.0079	0.29682
								3.56356	7.01364	0.29743
								3.57357	7.01936	0.29803
								3.58358	7.02506	0.29863
								3.59359	7.03073	0.29923
								3.6036	7.03638	0.29983
								3.61361	7.04201	0.30043
								3.62362	7.04761	0.30103
								3.63363	7.05319	0.30163
								3.64364	7.05876	0.30223
								3.65365	7.06429	0.30282
								3.66366	7.06981	0.30342
								3.67367	7.07531	0.30401
								3.68368	7.08078	0.3046
								3.69369	7.08624	0.30519
								3.7037	7.09167	0.30578
								3.71371	7.09708	0.30637
								3.72372	7.10247	0.30696
								3.73373	7.10784	0.30755
								3.74374	7.11319	0.30814
								3.75375	7.11852	0.30872
								3.76376	7.12383	0.30931
								3.77377	7.12912	0.30989
								3.78378	7.13438	0.31048
								3.79379	7.13963	0.31106
								3.8038	7.14486	0.31164
								3.81381	7.15007	0.31222
								3.82382	7.15526	0.3128
								3.83383	7.16042	0.31338
								3.84384	7.16557	0.31396
								3.85385	7.1707	0.31454
								3.86386	7.17581	0.31511
								3.87387	7.1809	0.31569
								3.88388	7.18598	0.31626
								3.89389	7.19103	0.31684
								3.9039	7.19606	0.31741
								3.91391	7.20108	0.31798
								3.92392	7.20608	0.31856
								3.93393	7.21106	0.31913
								3.94394	7.21602	0.31969
								3.95395	7.22096	0.32026
								3.96396	7.22588	0.32083
								3.97397	7.23079	0.3214
								3.98398	7.23567	0.32196
								3.99399	7.24054	0.32253
								4.004	7.24539	0.32309
								4.01401	7.25023	0.32366
								4.02402	7.25504	0.32422
								4.03403	7.25984	0.32478
								4.04404	7.26462	0.32534
								4.05405	7.26939	0.3259
								4.06406	7.27413	0.32646
								4.07407	7.27886	0.32702
								4.08408	7.28357	0.32758
								4.09409	7.28827	0.32814
								4.1041	7.29295	0.32869
								4.11411	7.29761	0.32925
								4.12412	7.30225	0.3298
								4.13413	7.30688	0.33035
								4.14414	7.31149	0.33091
								4.15415	7.31609	0.33146
								4.16416	7.32067	0.33201
								4.17417	7.32523	0.33256
								4.18418	7.32978	0.33311
								4.19419	7.33431	0.33366
								4.2042	7.33882	0.33421
								4.21421	7.34332	0.33475
								4.22422	7.3478	0.3353
								4.23423	7.35227	0.33584
								4.24424	7.35672	0.33639
								4.25425	7.36116	0.33693
								4.26426	7.36558	0.33747
								4.27427	7.36998	0.33802
								4.28428	7.37437	0.33856
								4.29429	7.37874	0.3391
								4.3043	7.3831	0.33964
								4.31431	7.38745	0.34018
								4.32432	7.39178	0.34071
								4.33433	7.39609	0.34125
								4.34434	7.40039	0.34179
								4.35435	7.40467	0.34232
								4.36436	7.40894	0.34286
								4.37437	7.4132	0.34339
								4.38438	7.41744	0.34393
								4.39439	7.42166	0.34446
								4.4044	7.42587	0.34499
								4.41441	7.43007	0.34552
								4.42442	7.43425	0.34605
								4.43443	7.43842	0.34658
								4.44444	7.44257	0.34711
								4.45445	7.44671	0.34764
								4.46446	7.45084	0.34816
								4.47447	7.45495	0.34869
								4.48448	7.45905	0.34922
								4.49449	7.46314	0.34974
								4.5045	7.46721	0.35027
								4.51451	7.47126	0.35079
								4.52452	7.47531	0.35131
								4.53453	7.47934	0.35183
								4.54454	7.48335	0.35235
								4.55455	7.48736	0.35287
								4.56456	7.49135	0.35339
								4.57457	7.49533	0.35391
								4.58458	7.49929	0.35443
								4.59459	7.50324	0.35495
								4.6046	7.50718	0.35546
								4.61461	7.5111	0.35598
								4.62462	7.51501	0.3565
								4.63463	7.51891	0.35701
								4.64464	7.5228	0.35752
								4.65465	7.52667	0.35804
								4.66466	7.53053	0.35855
								4.67467	7.53438	0.35906
								4.68468	7.53822	0.35957
								4.69469	7.54204	0.36008
								4.7047	7.54585	0.36059
								4.71471	7.54965	0.3611
								4.72472	7.55343	0.36161
								4.73473	7.55721	0.36211
								4.74474	7.56097	0.36262
								4.75475	7.56472	0.36312
								4.76476	7.56846	0.36363
								4.77477	7.57218	0.36413
								4.78478	7.57589	0.36464
								4.79479	7.5796	0.36514
								4.8048	7.58329	0.36564
								4.81481	7.58696	0.36614
								4.82482	7.59063	0.36664
								4.83483	7.59428	0.36714
								4.84484	7.59793	0.36764
								4.85485	7.60156	0.36814
								4.86486	7.60518	0.36864
								4.87487	7.60879	0.36913
								4.88488	7.61238	0.36963
								4.89489	7.61597	0.37013
								4.9049	7.61954	0.37062
								4.91491	7.62311	0.37112
								4.92492	7.62666	0.37161
								4.93493	7.6302	0.3721
								4.94494	7.63373	0.37259
								4.95495	7.63725	0.37308
								4.96496	7.64076	0.37358
								4.97497	7.64426	0.37407
								4.98498	7.64774	0.37455
								4.99499	7.65122	0.37504
								5	7.65295	0.37529
								5.00501	7.65468	0.37553
								5.01502	7.65814	0.37602
								5.02503	7.66158	0.3765
								5.03504	7.66501	0.37699
								5.04505	7.66843	0.37748
								5.05506	7.67184	0.37796
								5.06507	7.67525	0.37844
								5.07508	7.67864	0.37893
								5.08509	7.68202	0.37941
								5.0951	7.68539	0.37989
								5.10511	7.68875	0.38037
								5.11512	7.6921	0.38085
								5.12513	7.69544	0.38133
								5.13514	7.69876	0.38181
								5.14515	7.70208	0.38229
								5.15516	7.70539	0.38277
								5.16517	7.70869	0.38325
								5.17518	7.71198	0.38372
								5.18519	7.71526	0.3842
								5.1952	7.71853	0.38467
								5.20521	7.72179	0.38515
								5.21522	7.72504	0.38562
								5.22523	7.72828	0.38609
								5.23524	7.73151	0.38657
								5.24525	7.73473	0.38704
								5.25526	7.73794	0.38751
								5.26527	7.74114	0.38798
								5.27528	7.74433	0.38845
								5.28529	7.74752	0.38892
								5.2953	7.75069	0.38939
								5.30531	7.75385	0.38986
								5.31532	7.75701	0.39032
								5.32533	7.76015	0.39079
								5.33534	7.76329	0.39126
								5.34535	7.76642	0.39172
								5.35536	7.76953	0.39219
								5.36537	7.77264	0.39265
								5.37538	7.77574	0.39312
								5.38539	7.77883	0.39358
								5.3954	7.78191	0.39404
								5.40541	7.78498	0.3945
								5.41542	7.78805	0.39496
								5.42543	7.7911	0.39542
								5.43544	7.79415	0.39588
								5.44545	7.79718	0.39634
								5.45546	7.80021	0.3968
								5.46547	7.80323	0.39726
								5.47548	7.80624	0.39772
								5.48549	7.80924	0.39817
								5.4955	7.81223	0.39863
								5.50551	7.81522	0.39908
								5.51552	7.81819	0.39954
								5.52553	7.82116	0.39999
								5.53554	7.82412	0.40045
								5.54555	7.82707	0.4009
								5.55556	7.83001	0.40135
								5.56557	7.83295	0.4018
								5.57558	7.83587	0.40225
								5.58559	7.83879	0.40271
								5.5956	7.8417	0.40315
								5.60561	7.8446	0.4036
								5.61562	7.84749	0.40405
								5.62563	7.85037	0.4045
								5.63564	7.85325	0.40495
								5.64565	7.85612	0.4054
								5.65566	7.85898	0.40584
								5.66567	7.86183	0.40629
								5.67568	7.86467	0.40673
								5.68569	7.86751	0.40718
								5.6957	7.87034	0.40762
								5.70571	7.87316	0.40806
								5.71572	7.87597	0.40851
								5.72573	7.87877	0.40895
								5.73574	7.88157	0.40939
								5.74575	7.88436	0.40983
								5.75576	7.88714	0.41027
								5.76577	7.88991	0.41071
								5.77578	7.89268	0.41115
								5.78579	7.89543	0.41159
								5.7958	7.89818	0.41203
								5.80581	7.90093	0.41246
								5.81582	7.90366	0.4129
								5.82583	7.90639	0.41334
								5.83584	7.90911	0.41377
								5.84585	7.91182	0.41421
								5.85586	7.91453	0.41464
								5.86587	7.91722	0.41508
								5.87588	7.91992	0.41551
								5.88589	7.9226	0.41594
								5.8959	7.92527	0.41638
								5.90591	7.92794	0.41681
								5.91592	7.9306	0.41724
								5.92593	7.93326	0.41767
								5.93594	7.9359	0.4181
								5.94595	7.93854	0.41853
								5.95596	7.94118	0.41896
								5.96597	7.9438	0.41939
								5.97598	7.94642	0.41981
								5.98599	7.94903	0.42024
								5.996	7.95164	0.42067
								6.00601	7.95423	0.42109
								6.01602	7.95683	0.42152
								6.02603	7.95941	0.42194
								6.03604	7.96199	0.42237
								6.04605	7.96456	0.42279
								6.05606	7.96712	0.42321
								6.06607	7.96967	0.42364
								6.07608	7.97222	0.42406
								6.08609	7.97477	0.42448
								6.0961	7.9773	0.4249
								6.10611	7.97983	0.42532
								6.11612	7.98235	0.42574
								6.12613	7.98487	0.42616
								6.13614	7.98738	0.42658
								6.14615	7.98988	0.427
								6.15616	7.99238	0.42742
								6.16617	7.99487	0.42783
								6.17618	7.99735	0.42825
								6.18619	7.99983	0.42867
								6.1962	8.0023	0.42908
								6.20621	8.00476	0.4295
								6.21622	8.00722	0.42991
								6.22623	8.00967	0.43033
								6.23624	8.01211	0.43074
								6.24625	8.01455	0.43115
								6.25626	8.01698	0.43156
								6.26627	8.01941	0.43198
								6.27628	8.02183	0.43239
								6.28629	8.02424	0.4328
								6.2963	8.02664	0.43321
								6.30631	8.02905	0.43362
								6.31632	8.03144	0.43403
								6.32633	8.03383	0.43444
								6.33634	8.03621	0.43484
								6.34635	8.03858	0.43525
								6.35636	8.04095	0.43566
								6.36637	8.04332	0.43607
								6.37638	8.04568	0.43647
								6.38639	8.04803	0.43688
								6.3964	8.05037	0.43728
								6.40641	8.05271	0.43769
								6.41642	8.05505	0.43809
								6.42643	8.05737	0.43849
								6.43644	8.0597	0.4389
								6.44645	8.06201	0.4393
								6.45646	8.06432	0.4397
								6.46647	8.06663	0.4401
								6.47648	8.06892	0.4405
								6.48649	8.07122	0.4409
								6.4965	8.0735	0.4413
								6.50651	8.07579	0.4417
								6.51652	8.07806	0.4421
								6.52653	8.08033	0.4425
								6.53654	8.08259	0.4429
								6.54655	8.08485	0.4433
								6.55656	8.08711	0.44369
								6.56657	8.08935	0.44409
								6.57658	8.09159	0.44449
								6.58659	8.09383	0.44488
								6.5966	8.09606	0.44528
								6.60661	8.09829	0.44567
								6.61662	8.10051	0.44606
								6.62663	8.10272	0.44646
								6.63664	8.10493	0.44685
								6.64665	8.10713	0.44724
								6.65666	8.10933	0.44763
								6.66667	8.11152	0.44803
								6.67668	8.11371	0.44842
								6.68669	8.11589	0.44881
								6.6967	8.11806	0.4492
								6.70671	8.12023	0.44959
								6.71672	8.1224	0.44998
								6.72673	8.12456	0.45036
								6.73674	8.12672	0.45075
								6.74675	8.12886	0.45114
								6.75676	8.13101	0.45153
								6.76677	8.13315	0.45191
								6.77678	8.13528	0.4523
								6.78679	8.13741	0.45269
								6.7968	8.13953	0.45307
								6.80681	8.14165	0.45345
								6.81682	8.14377	0.45384
								6.82683	8.14587	0.45422
								6.83684	8.14798	0.45461
								6.84685	8.15007	0.45499
								6.85686	8.15217	0.45537
								6.86687	8.15426	0.45575
								6.87688	8.15634	0.45613
								6.88689	8.15842	0.45651
								6.8969	8.16049	0.45689
								6.90691	8.16256	0.45727
								6.91692	8.16462	0.45765
								6.92693	8.16668	0.45803
								6.93694	8.16873	0.45841
								6.94695	8.17078	0.45879
								6.95696	8.17282	0.45917
								6.96697	8.17486	0.45954
								6.97698	8.1769	0.45992
								6.98699	8.17892	0.4603
								6.997	8.18095	0.46067
								7.00701	8.18297	0.46105
								7.01702	8.18498	0.46142
								7.02703	8.18699	0.4618
								7.03704	8.189	0.46217
								7.04705	8.191	0.46254
								7.05706	8.19299	0.46292
								7.06707	8.19498	0.46329
								7.07708	8.19697	0.46366
								7.08709	8.19895	0.46403
								7.0971	8.20093	0.4644
								7.10711	8.2029	0.46477
								7.11712	8.20487	0.46514
								7.12713	8.20683	0.46551
								7.13714	8.20879	0.46588
								7.14715	8.21075	0.46625
								7.15716	8.2127	0.46662
								7.16717	8.21464	0.46699
								7.17718	8.21658	0.46736
								7.18719	8.21852	0.46772
								7.1972	8.22045	0.46809
								7.20721	8.22238	0.46846
								7.21722	8.2243	0.46882
								7.22723	8.22622	0.46919
								7.23724	8.22813	0.46955
								7.24725	8.23004	0.46992
								7.25726	8.23194	0.47028
								7.26727	8.23385	0.47064
								7.27728	8.23574	0.47101
								7.28729	8.23763	0.47137
								7.2973	8.23952	0.47173
								7.30731	8.2414	0.47209
								7.31732	8.24328	0.47245
								7.32733	8.24516	0.47281
								7.33734	8.24703	0.47317
								7.34735	8.24889	0.47353
								7.35736	8.25076	0.47389
								7.36737	8.25261	0.47425
								7.37738	8.25447	0.47461
								7.38739	8.25632	0.47497
								7.3974	8.25816	0.47533
								7.40741	8.26	0.47569
								7.41742	8.26184	0.47604
								7.42743	8.26367	0.4764
								7.43744	8.2655	0.47676
								7.44745	8.26733	0.47711
								7.45746	8.26915	0.47747
								7.46747	8.27096	0.47782
								7.47748	8.27278	0.47818
								7.48749	8.27458	0.47853
								7.4975	8.27639	0.47888
								7.50751	8.27819	0.47924
								7.51752	8.27998	0.47959
								7.52753	8.28178	0.47994
								7.53754	8.28356	0.48029
								7.54755	8.28535	0.48064
								7.55756	8.28713	0.481
								7.56757	8.2889	0.48135
								7.57758	8.29068	0.4817
								7.58759	8.29245	0.48205
								7.5976	8.29421	0.4824
								7.60761	8.29597	0.48274
								7.61762	8.29773	0.48309
								7.62763	8.29948	0.48344
								7.63764	8.30123	0.48379
								7.64765	8.30297	0.48414
								7.65766	8.30472	0.48448
								7.66767	8.30645	0.48483
								7.67768	8.30819	0.48518
								7.68769	8.30992	0.48552
								7.6977	8.31164	0.48587
								7.70771	8.31336	0.48621
								7.71772	8.31508	0.48656
								7.72773	8.3168	0.4869
								7.73774	8.31851	0.48724
								7.74775	8.32022	0.48759
								7.75776	8.32192	0.48793
								7.76777	8.32362	0.48827
								7.77778	8.32532	0.48861
								7.78779	8.32701	0.48896
								7.7978	8.3287	0.4893
								7.80781	8.33038	0.48964
								7.81782	8.33207	0.48998
								7.82783	8.33374	0.49032
								7.83784	8.33542	0.49066
								7.84785	8.33709	0.491
								7.85786	8.33876	0.49134
								7.86787	8.34042	0.49167
								7.87788	8.34208	0.49201
								7.88789	8.34374	0.49235
								7.8979	8.34539	0.49269
								7.90791	8.34704	0.49302
								7.91792	8.34868	0.49336
								7.92793	8.35033	0.4937
								7.93794	8.35197	0.49403
								7.94795	8.3536	0.49437
								7.95796	8.35523	0.4947
								7.96797	8.35686	0.49504
								7.97798	8.35849	0.49537
								7.98799	8.36011	0.4957
								7.998	8.36173	0.49604
								8.00801	8.36334	0.49637
								8.01802	8.36495	0.4967
								8.02803	8.36656	0.49704
								8.03804	8.36817	0.49737
								8.04805	8.36977	0.4977
								8.05806	8.37136	0.49803
								8.06807	8.37296	0.49836
								8.07808	8.37455	0.49869
								8.08809	8.37614	0.49902
								8.0981	8.37772	0.49935
								8.10811	8.3793	0.49968
								8.11812	8.38088	0.50001
								8.12813	8.38246	0.50034
								8.13814	8.38403	0.50066
								8.14815	8.38559	0.50099
								8.15816	8.38716	0.50132
								8.16817	8.38872	0.50165
								8.17818	8.39028	0.50197
								8.18819	8.39183	0.5023
								8.1982	8.39339	0.50262
								8.20821	8.39493	0.50295
								8.21822	8.39648	0.50327
								8.22823	8.39802	0.5036
								8.23824	8.39956	0.50392
								8.24825	8.4011	0.50425
								8.25826	8.40263	0.50457
								8.26827	8.40416	0.50489
								8.27828	8.40569	0.50522
								8.28829	8.40721	0.50554
								8.2983	8.40873	0.50586
								8.30831	8.41025	0.50618
								8.31832	8.41176	0.5065
								8.32833	8.41327	0.50682
								8.33834	8.41478	0.50715
								8.34835	8.41628	0.50747
								8.35836	8.41778	0.50779
								8.36837	8.41928	0.5081
								8.37838	8.42078	0.50842
								8.38839	8.42227	0.50874
								8.3984	8.42376	0.50906
								8.40841	8.42525	0.50938
								8.41842	8.42673	0.5097
								8.42843	8.42821	0.51001
								8.43844	8.42969	0.51033
								8.44845	8.43116	0.51065
								8.45846	8.43263	0.51096
								8.46847	8.4341	0.51128
								8.47848	8.43557	0.5116
								8.48849	8.43703	0.51191
								8.4985	8.43849	0.51223
								8.50851	8.43995	0.51254
								8.51852	8.4414	0.51285
								8.52853	8.44285	0.51317
								8.53854	8.4443	0.51348
								8.54855	8.44574	0.51379
								8.55856	8.44718	0.51411
								8.56857	8.44862	0.51442
								8.57858	8.45006	0.51473
								8.58859	8.45149	0.51504
								8.5986	8.45292	0.51535
								8.60861	8.45435	0.51566
								8.61862	8.45578	0.51598
								8.62863	8.4572	0.51629
								8.63864	8.45862	0.5166
								8.64865	8.46004	0.51691
								8.65866	8.46145	0.51721
								8.66867	8.46286	0.51752
								8.67868	8.46427	0.51783
								8.68869	8.46567	0.51814
								8.6987	8.46708	0.51845
								8.70871	8.46848	0.51876
								8.71872	8.46987	0.51906
								8.72873	8.47127	0.51937
								8.73874	8.47266	0.51968
								8.74875	8.47405	0.51998
								8.75876	8.47543	0.52029
								8.76877	8.47682	0.52059
								8.77878	8.4782	0.5209
								8.78879	8.47958	0.5212
								8.7988	8.48095	0.52151
								8.80881	8.48232	0.52181
								8.81882	8.48369	0.52212
								8.82883	8.48506	0.52242
								8.83884	8.48643	0.52272
								8.84885	8.48779	0.52302
								8.85886	8.48915	0.52333
								8.86887	8.4905	0.52363
								8.87888	8.49186	0.52393
								8.88889	8.49321	0.52423
								8.8989	8.49456	0.52453
								8.90891	8.4959	0.52483
								8.91892	8.49725	0.52513
								8.92893	8.49859	0.52543
								8.93894	8.49993	0.52573
								8.94895	8.50126	0.52603
								8.95896	8.5026	0.52633
								8.96897	8.50393	0.52663
								8.97898	8.50526	0.52693
								8.98899	8.50658	0.52723
								8.999	8.5079	0.52753
								9.00901	8.50923	0.52782
								9.01902	8.51054	0.52812
								9.02903	8.51186	0.52842
								9.03904	8.51317	0.52871
								9.04905	8.51448	0.52901
								9.05906	8.51579	0.52931
								9.06907	8.5171	0.5296
								9.07908	8.5184	0.5299
								9.08909	8.5197	0.53019
								9.0991	8.521	0.53049
								9.10911	8.52229	0.53078
								9.11912	8.52359	0.53107
								9.12913	8.52488	0.53137
								9.13914	8.52617	0.53166
								9.14915	8.52745	0.53195
								9.15916	8.52874	0.53225
								9.16917	8.53002	0.53254
								9.17918	8.5313	0.53283
								9.18919	8.53257	0.53312
								9.1992	8.53385	0.53341
								9.20921	8.53512	0.5337
								9.21922	8.53639	0.534
								9.22923	8.53765	0.53429
								9.23924	8.53892	0.53458
								9.24925	8.54018	0.53487
								9.25926	8.54144	0.53516
								9.26927	8.5427	0.53544
								9.27928	8.54395	0.53573
								9.28929	8.5452	0.53602
								9.2993	8.54645	0.53631
								9.30931	8.5477	0.5366
								9.31932	8.54895	0.53689
								9.32933	8.55019	0.53717
								9.33934	8.55143	0.53746
								9.34935	8.55267	0.53775
								9.35936	8.55391	0.53803
								9.36937	8.55514	0.53832
								9.37938	8.55637	0.5386
								9.38939	8.5576	0.53889
								9.3994	8.55883	0.53918
								9.40941	8.56006	0.53946
								9.41942	8.56128	0.53974
								9.42943	8.5625	0.54003
								9.43944	8.56372	0.54031
								9.44945	8.56493	0.5406
								9.45946	8.56615	0.54088
								9.46947	8.56736	0.54116
								9.47948	8.56857	0.54145
								9.48949	8.56978	0.54173
								9.4995	8.57098	0.54201
								9.50951	8.57218	0.54229
								9.51952	8.57338	0.54257
								9.52953	8.57458	0.54285
								9.53954	8.57578	0.54314
								9.54955	8.57697	0.54342
								9.55956	8.57817	0.5437
								9.56957	8.57936	0.54398
								9.57958	8.58054	0.54426
								9.58959	8.58173	0.54454
								9.5996	8.58291	0.54481
								9.60961	8.58409	0.54509
								9.61962	8.58527	0.54537
								9.62963	8.58645	0.54565
								9.63964	8.58762	0.54593
								9.64965	8.5888	0.54621
								9.65966	8.58997	0.54648
								9.66967	8.59113	0.54676
								9.67968	8.5923	0.54704
								9.68969	8.59347	0.54731
								9.6997	8.59463	0.54759
								9.70971	8.59579	0.54787
								9.71972	8.59695	0.54814
								9.72973	8.5981	0.54842
								9.73974	8.59926	0.54869
								9.74975	8.60041	0.54897
								9.75976	8.60156	0.54924
								9.76977	8.6027	0.54951
								9.77978	8.60385	0.54979
								9.78979	8.60499	0.55006
								9.7998	8.60614	0.55034
								9.80981	8.60728	0.55061
								9.81982	8.60841	0.55088
								9.82983	8.60955	0.55115
								9.83984	8.61068	0.55143
								9.84985	8.61181	0.5517
								9.85986	8.61294	0.55197
								9.86987	8.61407	0.55224
								9.87988	8.6152	0.55251
								9.88989	8.61632	0.55278
								9.8999	8.61744	0.55305
								9.90991	8.61856	0.55332
								9.91992	8.61968	0.55359
								9.92993	8.62079	0.55386
								10	8.62855	0.55574

## Sheet: Fig.1c
Fig. 1c
MET1 methyltransferase activity in hmDNA, hmCHG, and CHH contexts assessed by in vitro methylation assay
Metyhlation rates were calculated based on the calibration curve.
n=1
DNA	DNA concentration (μM)	RLU (Relative Light Unit)	SAH concentration (μM)	Metylation rate (mol/h/mol)			Michaelis-Menten curve of metylation rate (mol/h/mol)
hmDNA (hmCG)	10	1648000	0.928577	9.28577			[DNA] (μM)	hmCG	hmCHG	CHH
	5	1613000	0.908666	9.08666			0	0	0	0
	2.5	1446000	0.81366	8.1366			0.01001	0.06729	0.00531	0.02421
	1.25	1051000	0.588944	5.88944			0.02002	0.13367	0.01054	0.03676
	0.625	649800	0.360701	3.60701			0.03003	0.19917	0.0157	0.04443
	0.3125	441000	0.241915	2.41915			0.04004	0.26378	0.02079	0.04961
	0.15625	324000	0.175354	1.75354			0.05005	0.32755	0.0258	0.05334
	0	195300	0.102136	1.02136			0.06006	0.39047	0.03075	0.05616
DNA (hmCHG)	10	301800	0.162724	1.62724			0.07007	0.45257	0.03564	0.05836
	5	321300	0.173818	1.73818			0.08008	0.51386	0.04045	0.06012
	2.5	276100	0.148103	1.48103			0.09009	0.57436	0.04521	0.06157
	1.25	254000	0.135531	1.35531			0.1001	0.63409	0.0499	0.06278
	0.625	233700	0.123982	1.23982			0.11011	0.69305	0.05452	0.06381
	0.3125	224700	0.118862	1.18862			0.12012	0.75127	0.05909	0.06469
	0.15625	210600	0.11084	1.1084			0.13013	0.80876	0.0636	0.06546
	0	218300	0.115221	1.15221			0.14014	0.86553	0.06805	0.06613
DNA (CHH)	10	209800	0.110385	1.10385			0.15015	0.92159	0.07244	0.06672
	5	219500	0.115904	1.15904			0.15625	0.95541	0.07509	0.06705
	2.5	218000	0.11505	1.1505			0.16016	0.97696	0.07678	0.06725
	1.25	216500	0.114197	1.14197			0.17017	1.03165	0.08106	0.06772
	0.625	219300	0.11579	1.1579			0.18018	1.08567	0.08529	0.06815
	0.3125	211000	0.111068	1.11068			0.19019	1.13904	0.08947	0.06853
	0.15625	216100	0.113969	1.13969			0.2002	1.19176	0.09359	0.06888
	0	251600	0.134165	1.34165			0.21021	1.24386	0.09766	0.0692
							0.22022	1.29533	0.10168	0.06949
n=2							0.23023	1.34619	0.10566	0.06976
DNA	DNA concentration (μM)	RLU (Relative Light Unit)	SAH concentration (μM)	Metylation rate (mol/h/mol)			0.24024	1.39646	0.10958	0.07001
hmDNA (hmCG)	10	1640000	0.924026	9.24026			0.25025	1.44614	0.11346	0.07025
	5	1578000	0.888754	8.88754			0.26026	1.49524	0.11729	0.07046
	2.5	1324000	0.744254	7.44254			0.27027	1.54377	0.12108	0.07066
	1.25	1005000	0.562775	5.62775			0.28028	1.59174	0.12482	0.07085
	0.625	670700	0.372591	3.72591			0.29029	1.63917	0.12851	0.07102
	0.3125	458900	0.252098	2.52098			0.3003	1.68605	0.13217	0.07118
	0.15625	330500	0.179052	1.79052			0.31031	1.73241	0.13578	0.07134
	0	198400	0.1039	1.039			0.3125	1.74248	0.13656	0.07137
DNA (hmCHG)	10	311700	0.168356	1.68356			0.32032	1.77824	0.13935	0.07148
	5	302800	0.163293	1.63293			0.33033	1.82357	0.14288	0.07162
	2.5	284800	0.153053	1.53053			0.34034	1.86839	0.14636	0.07175
	1.25	283000	0.152029	1.52029			0.35035	1.91271	0.14981	0.07187
	0.625	242000	0.128704	1.28704			0.36036	1.95655	0.15322	0.07199
	0.3125	226000	0.119602	1.19602			0.37037	1.9999	0.15659	0.0721
	0.15625	222800	0.117781	1.17781			0.38038	2.04279	0.15993	0.0722
	0	216000	0.113913	1.13913			0.39039	2.08521	0.16322	0.0723
DNA (CHH)	10	196100	0.102591	1.02591			0.4004	2.12718	0.16648	0.0724
	5	212100	0.111694	1.11694			0.41041	2.1687	0.1697	0.07249
	2.5	214700	0.113173	1.13173			0.42042	2.20977	0.17289	0.07257
	1.25	217500	0.114766	1.14766			0.43043	2.25041	0.17605	0.07265
	0.625	215800	0.113799	1.13799			0.44044	2.29063	0.17917	0.07273
	0.3125	203700	0.106915	1.06915			0.45045	2.33042	0.18225	0.07281
	0.15625	202100	0.106005	1.06005			0.46046	2.3698	0.18531	0.07288
	0	218000	0.11505	1.1505			0.47047	2.40876	0.18833	0.07295
							0.48048	2.44733	0.19131	0.07302
n=3							0.49049	2.4855	0.19427	0.07308
DNA	DNA concentration (μM)	RLU (Relative Light Unit)	SAH concentration (μM)	Metylation rate (mol/h/mol)			0.5005	2.52328	0.1972	0.07314
hmDNA (hmCG)	10	1642000	0.925164	9.25164			0.51051	2.56068	0.20009	0.0732
	5	1546000	0.87055	8.7055			0.52052	2.5977	0.20296	0.07326
	2.5	1433000	0.806264	8.06264			0.53053	2.63435	0.2058	0.07331
	1.25	992200	0.555493	5.55493			0.54054	2.67063	0.2086	0.07337
	0.625	651500	0.361668	3.61668			0.55055	2.70655	0.21138	0.07342
	0.3125	440800	0.241801	2.41801			0.56056	2.74212	0.21413	0.07347
	0.15625	344500	0.187016	1.87016			0.57057	2.77733	0.21685	0.07351
	0	207700	0.109191	1.09191			0.58058	2.8122	0.21955	0.07356
DNA (hmCHG)	10	320900	0.17359	1.7359			0.59059	2.84673	0.22222	0.07361
	5	319800	0.172964	1.72964			0.6006	2.88093	0.22486	0.07365
	2.5	271900	0.145714	1.45714			0.61061	2.91479	0.22747	0.07369
	1.25	258300	0.137977	1.37977			0.62062	2.94833	0.23006	0.07373
	0.625	235300	0.124892	1.24892			0.625	2.9629	0.23119	0.07375
	0.3125	218700	0.115449	1.15449			0.63063	2.98154	0.23263	0.07377
	0.15625	235700	0.12512	1.2512			0.64064	3.01444	0.23516	0.07381
	0	218600	0.115392	1.15392			0.65065	3.04703	0.23768	0.07384
DNA (CHH)	10	203700	0.106915	1.06915			0.66066	3.07931	0.24017	0.07388
	5	223700	0.118293	1.18293			0.67067	3.11129	0.24263	0.07392
	2.5	215000	0.113344	1.13344			0.68068	3.14297	0.24508	0.07395
	1.25	216000	0.113913	1.13913			0.69069	3.17435	0.2475	0.07398
	0.625	219800	0.116074	1.16074			0.7007	3.20544	0.24989	0.07401
	0.3125	211100	0.111125	1.11125			0.71071	3.23625	0.25227	0.07405
	0.15625	219800	0.116074	1.16074			0.72072	3.26678	0.25462	0.07408
	0	214000	0.112775	1.12775			0.73073	3.29702	0.25695	0.0741
							0.74074	3.32699	0.25925	0.07413
Calibration curve	SAH concentration (μM)	RLU (Relative Light Unit)	RLU-RLU(SAH=0 μM)				0.75075	3.35669	0.26154	0.07416
	1	1946000	1759500				0.76076	3.38612	0.26381	0.07419
	0.5	1104000	917500				0.77077	3.41529	0.26605	0.07422
	0.2	566300	379800				0.78078	3.44419	0.26827	0.07424
	0.1	372500	186000				0.79079	3.47284	0.27048	0.07427
	0	186500	0				0.8008	3.50124	0.27266	0.07429
							0.81081	3.52939	0.27482	0.07431
							0.82082	3.55729	0.27697	0.07434
							0.83083	3.58494	0.27909	0.07436
							0.84084	3.61236	0.2812	0.07438
							0.85085	3.63953	0.28329	0.07441
							0.86086	3.66648	0.28536	0.07443
							0.87087	3.69319	0.28741	0.07445
							0.88088	3.71967	0.28944	0.07447
							0.89089	3.74593	0.29146	0.07449
							0.9009	3.77196	0.29346	0.07451
							0.91091	3.79778	0.29544	0.07453
							0.92092	3.82338	0.2974	0.07455
							0.93093	3.84876	0.29935	0.07456
							0.94094	3.87394	0.30128	0.07458
Total							0.95095	3.8989	0.30319	0.0746
DNA	DNA concentration (μM)	Methylation rate					0.96096	3.92366	0.30509	0.07462
hmDNA (hmCG)	10	8.20847					0.97097	3.94821	0.30697	0.07463
	5	7.84248					0.98098	3.97256	0.30884	0.07465
	2.5	6.82983					0.99099	3.99672	0.31069	0.07467
	1.25	4.63995					1.001	4.02067	0.31253	0.07468
	0.625	2.59911					1.01101	4.04444	0.31435	0.0747
	0.3125	1.40196					1.02102	4.06801	0.31615	0.07471
	0.15625	0.753982					1.03103	4.09139	0.31794	0.07473
	0	9.25186e-17					1.04104	4.11459	0.31972	0.07474
DNA (hmCHG)	10	0.631479					1.05105	4.1376	0.32148	0.07476
	5	0.649494					1.06106	4.16042	0.32323	0.07477
	2.5	0.438812					1.07107	4.18307	0.32496	0.07478
	1.25	0.367699					1.08108	4.20554	0.32668	0.0748
	0.625	0.207838					1.09109	4.22783	0.32838	0.07481
	0.3125	0.128951					1.1011	4.24995	0.33007	0.07483
	0.15625	0.128382					1.11111	4.2719	0.33175	0.07484
	0	0.0976612					1.12112	4.29367	0.33342	0.07485
DNA (CHH)	10	0.0155499					1.13113	4.31528	0.33507	0.07486
	5	0.102212					1.14114	4.33672	0.33671	0.07488
	2.5	0.0878002					1.15115	4.358	0.33833	0.07489
	1.25	0.0921618					1.16116	4.37911	0.33995	0.0749
	0.625	0.101454					1.17117	4.40007	0.34155	0.07491
	0.3125	0.0462705					1.18118	4.42086	0.34314	0.07492
	0.15625	0.0694058					1.19119	4.4415	0.34471	0.07493
	0	0.155879					1.2012	4.46199	0.34628	0.07494
							1.21121	4.48232	0.34783	0.07496
							1.22122	4.50249	0.34937	0.07497
							1.23123	4.52252	0.3509	0.07498
							1.24124	4.5424	0.35242	0.07499
							1.25	4.55968	0.35374	0.075
							1.25125	4.56213	0.35392	0.075
							1.26126	4.58172	0.35542	0.07501
							1.27127	4.60117	0.3569	0.07502
							1.28128	4.62047	0.35837	0.07503
							1.29129	4.63963	0.35983	0.07504
							1.3013	4.65865	0.36129	0.07505
							1.31131	4.67754	0.36273	0.07506
							1.32132	4.69629	0.36415	0.07507
							1.33133	4.71491	0.36557	0.07507
							1.34134	4.73339	0.36698	0.07508
							1.35135	4.75174	0.36838	0.07509
							1.36136	4.76996	0.36977	0.0751
							1.37137	4.78805	0.37115	0.07511
							1.38138	4.80602	0.37252	0.07512
							1.39139	4.82385	0.37387	0.07513
							1.4014	4.84157	0.37522	0.07513
							1.41141	4.85916	0.37656	0.07514
							1.42142	4.87663	0.37789	0.07515
							1.43143	4.89397	0.37921	0.07516
							1.44144	4.9112	0.38053	0.07517
							1.45145	4.92831	0.38183	0.07517
							1.46146	4.9453	0.38312	0.07518
							1.47147	4.96218	0.3844	0.07519
							1.48148	4.97894	0.38568	0.0752
							1.49149	4.99559	0.38695	0.0752
							1.5015	5.01212	0.3882	0.07521
							1.51151	5.02854	0.38945	0.07522
							1.52152	5.04486	0.39069	0.07522
							1.53153	5.06106	0.39193	0.07523
							1.54154	5.07716	0.39315	0.07524
							1.55155	5.09315	0.39436	0.07524
							1.56156	5.10903	0.39557	0.07525
							1.57157	5.12481	0.39677	0.07526
							1.58158	5.14048	0.39796	0.07526
							1.59159	5.15605	0.39915	0.07527
							1.6016	5.17152	0.40032	0.07528
							1.61161	5.18689	0.40149	0.07528
							1.62162	5.20216	0.40265	0.07529
							1.63163	5.21733	0.4038	0.07529
							1.64164	5.23241	0.40495	0.0753
							1.65165	5.24738	0.40608	0.07531
							1.66166	5.26226	0.40721	0.07531
							1.67167	5.27705	0.40833	0.07532
							1.68168	5.29174	0.40945	0.07532
							1.69169	5.30633	0.41056	0.07533
							1.7017	5.32084	0.41166	0.07534
							1.71171	5.33525	0.41275	0.07534
							1.72172	5.34957	0.41384	0.07535
							1.73173	5.36381	0.41492	0.07535
							1.74174	5.37795	0.41599	0.07536
							1.75175	5.39201	0.41706	0.07536
							1.76176	5.40597	0.41812	0.07537
							1.77177	5.41986	0.41917	0.07537
							1.78178	5.43365	0.42022	0.07538
							1.79179	5.44736	0.42126	0.07538
							1.8018	5.46099	0.42229	0.07539
							1.81181	5.47453	0.42332	0.07539
							1.82182	5.48799	0.42434	0.0754
							1.83183	5.50137	0.42535	0.0754
							1.84184	5.51467	0.42636	0.07541
							1.85185	5.52789	0.42736	0.07541
							1.86186	5.54103	0.42836	0.07542
							1.87187	5.55409	0.42935	0.07542
							1.88188	5.56707	0.43033	0.07543
							1.89189	5.57997	0.43131	0.07543
							1.9019	5.5928	0.43228	0.07543
							1.91191	5.60555	0.43324	0.07544
							1.92192	5.61822	0.4342	0.07544
							1.93193	5.63082	0.43516	0.07545
							1.94194	5.64335	0.43611	0.07545
							1.95195	5.6558	0.43705	0.07546
							1.96196	5.66818	0.43799	0.07546
							1.97197	5.68049	0.43892	0.07546
							1.98198	5.69273	0.43984	0.07547
							1.99199	5.70489	0.44076	0.07547
							2.002	5.71699	0.44168	0.07548
							2.01201	5.72901	0.44259	0.07548
							2.02202	5.74097	0.44349	0.07548
							2.03203	5.75286	0.44439	0.07549
							2.04204	5.76468	0.44529	0.07549
							2.05205	5.77643	0.44618	0.0755
							2.06206	5.78811	0.44706	0.0755
							2.07207	5.79973	0.44794	0.0755
							2.08208	5.81129	0.44881	0.07551
							2.09209	5.82277	0.44968	0.07551
							2.1021	5.8342	0.45055	0.07551
							2.11211	5.84556	0.45141	0.07552
							2.12212	5.85685	0.45226	0.07552
							2.13213	5.86809	0.45311	0.07553
							2.14214	5.87926	0.45395	0.07553
							2.15215	5.89037	0.45479	0.07553
							2.16216	5.90142	0.45563	0.07554
							2.17217	5.9124	0.45646	0.07554
							2.18218	5.92333	0.45728	0.07554
							2.19219	5.9342	0.4581	0.07555
							2.2022	5.945	0.45892	0.07555
							2.21221	5.95575	0.45973	0.07555
							2.22222	5.96644	0.46054	0.07556
							2.23223	5.97707	0.46134	0.07556
							2.24224	5.98765	0.46214	0.07556
							2.25225	5.99817	0.46294	0.07557
							2.26226	6.00863	0.46373	0.07557
							2.27227	6.01903	0.46451	0.07557
							2.28228	6.02938	0.46529	0.07558
							2.29229	6.03968	0.46607	0.07558
							2.3023	6.04991	0.46684	0.07558
							2.31231	6.0601	0.46761	0.07558
							2.32232	6.07023	0.46838	0.07559
							2.33233	6.08031	0.46914	0.07559
							2.34234	6.09033	0.4699	0.07559
							2.35235	6.1003	0.47065	0.0756
							2.36236	6.11022	0.4714	0.0756
							2.37237	6.12009	0.47214	0.0756
							2.38238	6.12991	0.47288	0.0756
							2.39239	6.13967	0.47362	0.07561
							2.4024	6.14939	0.47435	0.07561
							2.41241	6.15905	0.47508	0.07561
							2.42242	6.16867	0.47581	0.07562
							2.43243	6.17823	0.47653	0.07562
							2.44244	6.18775	0.47725	0.07562
							2.45245	6.19722	0.47796	0.07562
							2.46246	6.20664	0.47867	0.07563
							2.47247	6.21601	0.47938	0.07563
							2.48248	6.22533	0.48008	0.07563
							2.49249	6.23461	0.48078	0.07563
							2.5	6.24154	0.4813	0.07564
							2.5025	6.24384	0.48147	0.07564
							2.51251	6.25302	0.48217	0.07564
							2.52252	6.26216	0.48286	0.07564
							2.53253	6.27125	0.48354	0.07565
							2.54254	6.2803	0.48422	0.07565
							2.55255	6.2893	0.4849	0.07565
							2.56256	6.29825	0.48558	0.07565
							2.57257	6.30716	0.48625	0.07566
							2.58258	6.31603	0.48692	0.07566
							2.59259	6.32486	0.48758	0.07566
							2.6026	6.33364	0.48824	0.07566
							2.61261	6.34237	0.4889	0.07566
							2.62262	6.35107	0.48956	0.07567
							2.63263	6.35972	0.49021	0.07567
							2.64264	6.36833	0.49086	0.07567
							2.65265	6.3769	0.4915	0.07567
							2.66266	6.38542	0.49214	0.07568
							2.67267	6.39391	0.49278	0.07568
							2.68268	6.40235	0.49342	0.07568
							2.69269	6.41075	0.49405	0.07568
							2.7027	6.41912	0.49468	0.07569
							2.71271	6.42744	0.49531	0.07569
							2.72272	6.43572	0.49593	0.07569
							2.73273	6.44396	0.49655	0.07569
							2.74274	6.45217	0.49717	0.07569
							2.75275	6.46033	0.49778	0.0757
							2.76276	6.46846	0.4984	0.0757
							2.77277	6.47655	0.499	0.0757
							2.78278	6.4846	0.49961	0.0757
							2.79279	6.49261	0.50021	0.0757
							2.8028	6.50058	0.50081	0.07571
							2.81281	6.50852	0.50141	0.07571
							2.82282	6.51642	0.502	0.07571
							2.83283	6.52428	0.5026	0.07571
							2.84284	6.53211	0.50318	0.07571
							2.85285	6.5399	0.50377	0.07572
							2.86286	6.54765	0.50435	0.07572
							2.87287	6.55537	0.50493	0.07572
							2.88288	6.56305	0.50551	0.07572
							2.89289	6.5707	0.50609	0.07572
							2.9029	6.57831	0.50666	0.07573
							2.91291	6.58589	0.50723	0.07573
							2.92292	6.59343	0.5078	0.07573
							2.93293	6.60094	0.50836	0.07573
							2.94294	6.60841	0.50892	0.07573
							2.95295	6.61585	0.50948	0.07574
							2.96296	6.62326	0.51004	0.07574
							2.97297	6.63063	0.51059	0.07574
							2.98298	6.63797	0.51115	0.07574
							2.99299	6.64528	0.5117	0.07574
							3.003	6.65255	0.51224	0.07575
							3.01301	6.65979	0.51279	0.07575
							3.02302	6.667	0.51333	0.07575
							3.03303	6.67418	0.51387	0.07575
							3.04304	6.68132	0.51441	0.07575
							3.05305	6.68844	0.51494	0.07575
							3.06306	6.69552	0.51547	0.07576
							3.07307	6.70257	0.516	0.07576
							3.08308	6.70959	0.51653	0.07576
							3.09309	6.71658	0.51705	0.07576
							3.1031	6.72354	0.51758	0.07576
							3.11311	6.73047	0.5181	0.07576
							3.12312	6.73736	0.51862	0.07577
							3.13313	6.74423	0.51913	0.07577
							3.14314	6.75107	0.51965	0.07577
							3.15315	6.75788	0.52016	0.07577
							3.16316	6.76465	0.52067	0.07577
							3.17317	6.7714	0.52117	0.07577
							3.18318	6.77812	0.52168	0.07578
							3.19319	6.78481	0.52218	0.07578
							3.2032	6.79148	0.52268	0.07578
							3.21321	6.79811	0.52318	0.07578
							3.22322	6.80472	0.52368	0.07578
							3.23323	6.81129	0.52417	0.07578
							3.24324	6.81784	0.52466	0.07579
							3.25325	6.82436	0.52515	0.07579
							3.26326	6.83086	0.52564	0.07579
							3.27327	6.83733	0.52612	0.07579
							3.28328	6.84376	0.52661	0.07579
							3.29329	6.85018	0.52709	0.07579
							3.3033	6.85656	0.52757	0.07579
							3.31331	6.86292	0.52804	0.0758
							3.32332	6.86925	0.52852	0.0758
							3.33333	6.87556	0.52899	0.0758
							3.34334	6.88184	0.52946	0.0758
							3.35335	6.88809	0.52993	0.0758
							3.36336	6.89432	0.5304	0.0758
							3.37337	6.90052	0.53087	0.0758
							3.38338	6.90669	0.53133	0.07581
							3.39339	6.91284	0.53179	0.07581
							3.4034	6.91897	0.53225	0.07581
							3.41341	6.92507	0.53271	0.07581
							3.42342	6.93114	0.53316	0.07581
							3.43343	6.93719	0.53362	0.07581
							3.44344	6.94322	0.53407	0.07581
							3.45345	6.94922	0.53452	0.07582
							3.46346	6.95519	0.53497	0.07582
							3.47347	6.96114	0.53541	0.07582
							3.48348	6.96707	0.53586	0.07582
							3.49349	6.97298	0.5363	0.07582
							3.5035	6.97886	0.53674	0.07582
							3.51351	6.98471	0.53718	0.07582
							3.52352	6.99055	0.53762	0.07582
							3.53353	6.99636	0.53806	0.07583
							3.54354	7.00214	0.53849	0.07583
							3.55355	7.0079	0.53892	0.07583
							3.56356	7.01364	0.53935	0.07583
							3.57357	7.01936	0.53978	0.07583
							3.58358	7.02506	0.54021	0.07583
							3.59359	7.03073	0.54063	0.07583
							3.6036	7.03638	0.54106	0.07584
							3.61361	7.04201	0.54148	0.07584
							3.62362	7.04761	0.5419	0.07584
							3.63363	7.05319	0.54232	0.07584
							3.64364	7.05876	0.54273	0.07584
							3.65365	7.06429	0.54315	0.07584
							3.66366	7.06981	0.54356	0.07584
							3.67367	7.07531	0.54397	0.07584
							3.68368	7.08078	0.54438	0.07584
							3.69369	7.08624	0.54479	0.07585
							3.7037	7.09167	0.5452	0.07585
							3.71371	7.09708	0.54561	0.07585
							3.72372	7.10247	0.54601	0.07585
							3.73373	7.10784	0.54641	0.07585
							3.74374	7.11319	0.54681	0.07585
							3.75375	7.11852	0.54721	0.07585
							3.76376	7.12383	0.54761	0.07585
							3.77377	7.12912	0.54801	0.07586
							3.78378	7.13438	0.5484	0.07586
							3.79379	7.13963	0.54879	0.07586
							3.8038	7.14486	0.54919	0.07586
							3.81381	7.15007	0.54958	0.07586
							3.82382	7.15526	0.54996	0.07586
							3.83383	7.16042	0.55035	0.07586
							3.84384	7.16557	0.55074	0.07586
							3.85385	7.1707	0.55112	0.07586
							3.86386	7.17581	0.5515	0.07587
							3.87387	7.1809	0.55188	0.07587
							3.88388	7.18598	0.55226	0.07587
							3.89389	7.19103	0.55264	0.07587
							3.9039	7.19606	0.55302	0.07587
							3.91391	7.20108	0.5534	0.07587
							3.92392	7.20608	0.55377	0.07587
							3.93393	7.21106	0.55414	0.07587
							3.94394	7.21602	0.55451	0.07587
							3.95395	7.22096	0.55488	0.07588
							3.96396	7.22588	0.55525	0.07588
							3.97397	7.23079	0.55562	0.07588
							3.98398	7.23567	0.55599	0.07588
							3.99399	7.24054	0.55635	0.07588
							4.004	7.24539	0.55671	0.07588
							4.01401	7.25023	0.55708	0.07588
							4.02402	7.25504	0.55744	0.07588
							4.03403	7.25984	0.55779	0.07588
							4.04404	7.26462	0.55815	0.07588
							4.05405	7.26939	0.55851	0.07589
							4.06406	7.27413	0.55886	0.07589
							4.07407	7.27886	0.55922	0.07589
							4.08408	7.28357	0.55957	0.07589
							4.09409	7.28827	0.55992	0.07589
							4.1041	7.29295	0.56027	0.07589
							4.11411	7.29761	0.56062	0.07589
							4.12412	7.30225	0.56097	0.07589
							4.13413	7.30688	0.56131	0.07589
							4.14414	7.31149	0.56166	0.07589
							4.15415	7.31609	0.562	0.07589
							4.16416	7.32067	0.56235	0.0759
							4.17417	7.32523	0.56269	0.0759
							4.18418	7.32978	0.56303	0.0759
							4.19419	7.33431	0.56337	0.0759
							4.2042	7.33882	0.5637	0.0759
							4.21421	7.34332	0.56404	0.0759
							4.22422	7.3478	0.56438	0.0759
							4.23423	7.35227	0.56471	0.0759
							4.24424	7.35672	0.56504	0.0759
							4.25425	7.36116	0.56538	0.0759
							4.26426	7.36558	0.56571	0.0759
							4.27427	7.36998	0.56604	0.07591
							4.28428	7.37437	0.56636	0.07591
							4.29429	7.37874	0.56669	0.07591
							4.3043	7.3831	0.56702	0.07591
							4.31431	7.38745	0.56734	0.07591
							4.32432	7.39178	0.56766	0.07591
							4.33433	7.39609	0.56799	0.07591
							4.34434	7.40039	0.56831	0.07591
							4.35435	7.40467	0.56863	0.07591
							4.36436	7.40894	0.56895	0.07591
							4.37437	7.4132	0.56927	0.07591
							4.38438	7.41744	0.56958	0.07592
							4.39439	7.42166	0.5699	0.07592
							4.4044	7.42587	0.57021	0.07592
							4.41441	7.43007	0.57053	0.07592
							4.42442	7.43425	0.57084	0.07592
							4.43443	7.43842	0.57115	0.07592
							4.44444	7.44257	0.57146	0.07592
							4.45445	7.44671	0.57177	0.07592
							4.46446	7.45084	0.57208	0.07592
							4.47447	7.45495	0.57239	0.07592
							4.48448	7.45905	0.57269	0.07592
							4.49449	7.46314	0.573	0.07592
							4.5045	7.46721	0.5733	0.07593
							4.51451	7.47126	0.57361	0.07593
							4.52452	7.47531	0.57391	0.07593
							4.53453	7.47934	0.57421	0.07593
							4.54454	7.48335	0.57451	0.07593
							4.55455	7.48736	0.57481	0.07593
							4.56456	7.49135	0.57511	0.07593
							4.57457	7.49533	0.57541	0.07593
							4.58458	7.49929	0.5757	0.07593
							4.59459	7.50324	0.576	0.07593
							4.6046	7.50718	0.57629	0.07593
							4.61461	7.5111	0.57658	0.07593
							4.62462	7.51501	0.57688	0.07593
							4.63463	7.51891	0.57717	0.07594
							4.64464	7.5228	0.57746	0.07594
							4.65465	7.52667	0.57775	0.07594
							4.66466	7.53053	0.57804	0.07594
							4.67467	7.53438	0.57832	0.07594
							4.68468	7.53822	0.57861	0.07594
							4.69469	7.54204	0.57889	0.07594
							4.7047	7.54585	0.57918	0.07594
							4.71471	7.54965	0.57946	0.07594
							4.72472	7.55343	0.57975	0.07594
							4.73473	7.55721	0.58003	0.07594
							4.74474	7.56097	0.58031	0.07594
							4.75475	7.56472	0.58059	0.07594
							4.76476	7.56846	0.58087	0.07594
							4.77477	7.57218	0.58115	0.07595
							4.78478	7.57589	0.58142	0.07595
							4.79479	7.5796	0.5817	0.07595
							4.8048	7.58329	0.58198	0.07595
							4.81481	7.58696	0.58225	0.07595
							4.82482	7.59063	0.58252	0.07595
							4.83483	7.59428	0.5828	0.07595
							4.84484	7.59793	0.58307	0.07595
							4.85485	7.60156	0.58334	0.07595
							4.86486	7.60518	0.58361	0.07595
							4.87487	7.60879	0.58388	0.07595
							4.88488	7.61238	0.58415	0.07595
							4.89489	7.61597	0.58442	0.07595
							4.9049	7.61954	0.58468	0.07595
							4.91491	7.62311	0.58495	0.07596
							4.92492	7.62666	0.58521	0.07596
							4.93493	7.6302	0.58548	0.07596
							4.94494	7.63373	0.58574	0.07596
							4.95495	7.63725	0.586	0.07596
							4.96496	7.64076	0.58627	0.07596
							4.97497	7.64426	0.58653	0.07596
							4.98498	7.64774	0.58679	0.07596
							4.99499	7.65122	0.58705	0.07596
							5	7.65295	0.58718	0.07596
							5.00501	7.65468	0.58731	0.07596
							5.01502	7.65814	0.58756	0.07596
							5.02503	7.66158	0.58782	0.07596
							5.03504	7.66501	0.58808	0.07596
							5.04505	7.66843	0.58833	0.07596
							5.05506	7.67184	0.58859	0.07596
							5.06507	7.67525	0.58884	0.07597
							5.07508	7.67864	0.58909	0.07597
							5.08509	7.68202	0.58935	0.07597
							5.0951	7.68539	0.5896	0.07597
							5.10511	7.68875	0.58985	0.07597
							5.11512	7.6921	0.5901	0.07597
							5.12513	7.69544	0.59035	0.07597
							5.13514	7.69876	0.5906	0.07597
							5.14515	7.70208	0.59084	0.07597
							5.15516	7.70539	0.59109	0.07597
							5.16517	7.70869	0.59134	0.07597
							5.17518	7.71198	0.59158	0.07597
							5.18519	7.71526	0.59183	0.07597
							5.1952	7.71853	0.59207	0.07597
							5.20521	7.72179	0.59231	0.07597
							5.21522	7.72504	0.59256	0.07597
							5.22523	7.72828	0.5928	0.07598
							5.23524	7.73151	0.59304	0.07598
							5.24525	7.73473	0.59328	0.07598
							5.25526	7.73794	0.59352	0.07598
							5.26527	7.74114	0.59376	0.07598
							5.27528	7.74433	0.59399	0.07598
							5.28529	7.74752	0.59423	0.07598
							5.2953	7.75069	0.59447	0.07598
							5.30531	7.75385	0.5947	0.07598
							5.31532	7.75701	0.59494	0.07598
							5.32533	7.76015	0.59517	0.07598
							5.33534	7.76329	0.59541	0.07598
							5.34535	7.76642	0.59564	0.07598
							5.35536	7.76953	0.59587	0.07598
							5.36537	7.77264	0.59611	0.07598
							5.37538	7.77574	0.59634	0.07598
							5.38539	7.77883	0.59657	0.07598
							5.3954	7.78191	0.5968	0.07598
							5.40541	7.78498	0.59703	0.07599
							5.41542	7.78805	0.59725	0.07599
							5.42543	7.7911	0.59748	0.07599
							5.43544	7.79415	0.59771	0.07599
							5.44545	7.79718	0.59794	0.07599
							5.45546	7.80021	0.59816	0.07599
							5.46547	7.80323	0.59839	0.07599
							5.47548	7.80624	0.59861	0.07599
							5.48549	7.80924	0.59883	0.07599
							5.4955	7.81223	0.59906	0.07599
							5.50551	7.81522	0.59928	0.07599
							5.51552	7.81819	0.5995	0.07599
							5.52553	7.82116	0.59972	0.07599
							5.53554	7.82412	0.59994	0.07599
							5.54555	7.82707	0.60016	0.07599
							5.55556	7.83001	0.60038	0.07599
							5.56557	7.83295	0.6006	0.07599
							5.57558	7.83587	0.60082	0.07599
							5.58559	7.83879	0.60104	0.076
							5.5956	7.8417	0.60125	0.076
							5.60561	7.8446	0.60147	0.076
							5.61562	7.84749	0.60169	0.076
							5.62563	7.85037	0.6019	0.076
							5.63564	7.85325	0.60212	0.076
							5.64565	7.85612	0.60233	0.076
							5.65566	7.85898	0.60254	0.076
							5.66567	7.86183	0.60275	0.076
							5.67568	7.86467	0.60297	0.076
							5.68569	7.86751	0.60318	0.076
							5.6957	7.87034	0.60339	0.076
							5.70571	7.87316	0.6036	0.076
							5.71572	7.87597	0.60381	0.076
							5.72573	7.87877	0.60402	0.076
							5.73574	7.88157	0.60423	0.076
							5.74575	7.88436	0.60443	0.076
							5.75576	7.88714	0.60464	0.076
							5.76577	7.88991	0.60485	0.076
							5.77578	7.89268	0.60505	0.076
							5.78579	7.89543	0.60526	0.07601
							5.7958	7.89818	0.60546	0.07601
							5.80581	7.90093	0.60567	0.07601
							5.81582	7.90366	0.60587	0.07601
							5.82583	7.90639	0.60608	0.07601
							5.83584	7.90911	0.60628	0.07601
							5.84585	7.91182	0.60648	0.07601
							5.85586	7.91453	0.60668	0.07601
							5.86587	7.91722	0.60688	0.07601
							5.87588	7.91992	0.60708	0.07601
							5.88589	7.9226	0.60728	0.07601
							5.8959	7.92527	0.60748	0.07601
							5.90591	7.92794	0.60768	0.07601
							5.91592	7.9306	0.60788	0.07601
							5.92593	7.93326	0.60808	0.07601
							5.93594	7.9359	0.60827	0.07601
							5.94595	7.93854	0.60847	0.07601
							5.95596	7.94118	0.60867	0.07601
							5.96597	7.9438	0.60886	0.07601
							5.97598	7.94642	0.60906	0.07601
							5.98599	7.94903	0.60925	0.07601
							5.996	7.95164	0.60945	0.07602
							6.00601	7.95423	0.60964	0.07602
							6.01602	7.95683	0.60983	0.07602
							6.02603	7.95941	0.61002	0.07602
							6.03604	7.96199	0.61022	0.07602
							6.04605	7.96456	0.61041	0.07602
							6.05606	7.96712	0.6106	0.07602
							6.06607	7.96967	0.61079	0.07602
							6.07608	7.97222	0.61098	0.07602
							6.08609	7.97477	0.61117	0.07602
							6.0961	7.9773	0.61136	0.07602
							6.10611	7.97983	0.61155	0.07602
							6.11612	7.98235	0.61173	0.07602
							6.12613	7.98487	0.61192	0.07602
							6.13614	7.98738	0.61211	0.07602
							6.14615	7.98988	0.61229	0.07602
							6.15616	7.99238	0.61248	0.07602
							6.16617	7.99487	0.61266	0.07602
							6.17618	7.99735	0.61285	0.07602
							6.18619	7.99983	0.61303	0.07602
							6.1962	8.0023	0.61322	0.07602
							6.20621	8.00476	0.6134	0.07602
							6.21622	8.00722	0.61358	0.07602
							6.22623	8.00967	0.61377	0.07603
							6.23624	8.01211	0.61395	0.07603
							6.24625	8.01455	0.61413	0.07603
							6.25626	8.01698	0.61431	0.07603
							6.26627	8.01941	0.61449	0.07603
							6.27628	8.02183	0.61467	0.07603
							6.28629	8.02424	0.61485	0.07603
							6.2963	8.02664	0.61503	0.07603
							6.30631	8.02905	0.61521	0.07603
							6.31632	8.03144	0.61539	0.07603
							6.32633	8.03383	0.61557	0.07603
							6.33634	8.03621	0.61574	0.07603
							6.34635	8.03858	0.61592	0.07603
							6.35636	8.04095	0.6161	0.07603
							6.36637	8.04332	0.61627	0.07603
							6.37638	8.04568	0.61645	0.07603
							6.38639	8.04803	0.61662	0.07603
							6.3964	8.05037	0.6168	0.07603
							6.40641	8.05271	0.61697	0.07603
							6.41642	8.05505	0.61714	0.07603
							6.42643	8.05737	0.61732	0.07603
							6.43644	8.0597	0.61749	0.07603
							6.44645	8.06201	0.61766	0.07603
							6.45646	8.06432	0.61783	0.07603
							6.46647	8.06663	0.61801	0.07603
							6.47648	8.06892	0.61818	0.07604
							6.48649	8.07122	0.61835	0.07604
							6.4965	8.0735	0.61852	0.07604
							6.50651	8.07579	0.61869	0.07604
							6.51652	8.07806	0.61886	0.07604
							6.52653	8.08033	0.61903	0.07604
							6.53654	8.08259	0.61919	0.07604
							6.54655	8.08485	0.61936	0.07604
							6.55656	8.08711	0.61953	0.07604
							6.56657	8.08935	0.6197	0.07604
							6.57658	8.09159	0.61986	0.07604
							6.58659	8.09383	0.62003	0.07604
							6.5966	8.09606	0.6202	0.07604
							6.60661	8.09829	0.62036	0.07604
							6.61662	8.10051	0.62053	0.07604
							6.62663	8.10272	0.62069	0.07604
							6.63664	8.10493	0.62086	0.07604
							6.64665	8.10713	0.62102	0.07604
							6.65666	8.10933	0.62118	0.07604
							6.66667	8.11152	0.62135	0.07604
							6.67668	8.11371	0.62151	0.07604
							6.68669	8.11589	0.62167	0.07604
							6.6967	8.11806	0.62183	0.07604
							6.70671	8.12023	0.622	0.07604
							6.71672	8.1224	0.62216	0.07604
							6.72673	8.12456	0.62232	0.07604
							6.73674	8.12672	0.62248	0.07605
							6.74675	8.12886	0.62264	0.07605
							6.75676	8.13101	0.6228	0.07605
							6.76677	8.13315	0.62296	0.07605
							6.77678	8.13528	0.62311	0.07605
							6.78679	8.13741	0.62327	0.07605
							6.7968	8.13953	0.62343	0.07605
							6.80681	8.14165	0.62359	0.07605
							6.81682	8.14377	0.62375	0.07605
							6.82683	8.14587	0.6239	0.07605
							6.83684	8.14798	0.62406	0.07605
							6.84685	8.15007	0.62421	0.07605
							6.85686	8.15217	0.62437	0.07605
							6.86687	8.15426	0.62453	0.07605
							6.87688	8.15634	0.62468	0.07605
							6.88689	8.15842	0.62484	0.07605
							6.8969	8.16049	0.62499	0.07605
							6.90691	8.16256	0.62514	0.07605
							6.91692	8.16462	0.6253	0.07605
							6.92693	8.16668	0.62545	0.07605
							6.93694	8.16873	0.6256	0.07605
							6.94695	8.17078	0.62575	0.07605
							6.95696	8.17282	0.62591	0.07605
							6.96697	8.17486	0.62606	0.07605
							6.97698	8.1769	0.62621	0.07605
							6.98699	8.17892	0.62636	0.07605
							6.997	8.18095	0.62651	0.07605
							7.00701	8.18297	0.62666	0.07605
							7.01702	8.18498	0.62681	0.07605
							7.02703	8.18699	0.62696	0.07606
							7.03704	8.189	0.62711	0.07606
							7.04705	8.191	0.62726	0.07606
							7.05706	8.19299	0.62741	0.07606
							7.06707	8.19498	0.62755	0.07606
							7.07708	8.19697	0.6277	0.07606
							7.08709	8.19895	0.62785	0.07606
							7.0971	8.20093	0.628	0.07606
							7.10711	8.2029	0.62814	0.07606
							7.11712	8.20487	0.62829	0.07606
							7.12713	8.20683	0.62844	0.07606
							7.13714	8.20879	0.62858	0.07606
							7.14715	8.21075	0.62873	0.07606
							7.15716	8.2127	0.62887	0.07606
							7.16717	8.21464	0.62902	0.07606
							7.17718	8.21658	0.62916	0.07606
							7.18719	8.21852	0.6293	0.07606
							7.1972	8.22045	0.62945	0.07606
							7.20721	8.22238	0.62959	0.07606
							7.21722	8.2243	0.62973	0.07606
							7.22723	8.22622	0.62988	0.07606
							7.23724	8.22813	0.63002	0.07606
							7.24725	8.23004	0.63016	0.07606
							7.25726	8.23194	0.6303	0.07606
							7.26727	8.23385	0.63044	0.07606
							7.27728	8.23574	0.63058	0.07606
							7.28729	8.23763	0.63072	0.07606
							7.2973	8.23952	0.63087	0.07606
							7.30731	8.2414	0.63101	0.07606
							7.31732	8.24328	0.63114	0.07606
							7.32733	8.24516	0.63128	0.07606
							7.33734	8.24703	0.63142	0.07606
							7.34735	8.24889	0.63156	0.07607
							7.35736	8.25076	0.6317	0.07607
							7.36737	8.25261	0.63184	0.07607
							7.37738	8.25447	0.63198	0.07607
							7.38739	8.25632	0.63211	0.07607
							7.3974	8.25816	0.63225	0.07607
							7.40741	8.26	0.63239	0.07607
							7.41742	8.26184	0.63252	0.07607
							7.42743	8.26367	0.63266	0.07607
							7.43744	8.2655	0.6328	0.07607
							7.44745	8.26733	0.63293	0.07607
							7.45746	8.26915	0.63307	0.07607
							7.46747	8.27096	0.6332	0.07607
							7.47748	8.27278	0.63334	0.07607
							7.48749	8.27458	0.63347	0.07607
							7.4975	8.27639	0.6336	0.07607
							7.50751	8.27819	0.63374	0.07607
							7.51752	8.27998	0.63387	0.07607
							7.52753	8.28178	0.63401	0.07607
							7.53754	8.28356	0.63414	0.07607
							7.54755	8.28535	0.63427	0.07607
							7.55756	8.28713	0.6344	0.07607
							7.56757	8.2889	0.63453	0.07607
							7.57758	8.29068	0.63467	0.07607
							7.58759	8.29245	0.6348	0.07607
							7.5976	8.29421	0.63493	0.07607
							7.60761	8.29597	0.63506	0.07607
							7.61762	8.29773	0.63519	0.07607
							7.62763	8.29948	0.63532	0.07607
							7.63764	8.30123	0.63545	0.07607
							7.64765	8.30297	0.63558	0.07607
							7.65766	8.30472	0.63571	0.07607
							7.66767	8.30645	0.63584	0.07607
							7.67768	8.30819	0.63597	0.07607
							7.68769	8.30992	0.6361	0.07608
							7.6977	8.31164	0.63622	0.07608
							7.70771	8.31336	0.63635	0.07608
							7.71772	8.31508	0.63648	0.07608
							7.72773	8.3168	0.63661	0.07608
							7.73774	8.31851	0.63673	0.07608
							7.74775	8.32022	0.63686	0.07608
							7.75776	8.32192	0.63699	0.07608
							7.76777	8.32362	0.63711	0.07608
							7.77778	8.32532	0.63724	0.07608
							7.78779	8.32701	0.63737	0.07608
							7.7978	8.3287	0.63749	0.07608
							7.80781	8.33038	0.63762	0.07608
							7.81782	8.33207	0.63774	0.07608
							7.82783	8.33374	0.63787	0.07608
							7.83784	8.33542	0.63799	0.07608
							7.84785	8.33709	0.63811	0.07608
							7.85786	8.33876	0.63824	0.07608
							7.86787	8.34042	0.63836	0.07608
							7.87788	8.34208	0.63849	0.07608
							7.88789	8.34374	0.63861	0.07608
							7.8979	8.34539	0.63873	0.07608
							7.90791	8.34704	0.63885	0.07608
							7.91792	8.34868	0.63898	0.07608
							7.92793	8.35033	0.6391	0.07608
							7.93794	8.35197	0.63922	0.07608
							7.94795	8.3536	0.63934	0.07608
							7.95796	8.35523	0.63946	0.07608
							7.96797	8.35686	0.63958	0.07608
							7.97798	8.35849	0.6397	0.07608
							7.98799	8.36011	0.63982	0.07608
							7.998	8.36173	0.63994	0.07608
							8.00801	8.36334	0.64006	0.07608
							8.01802	8.36495	0.64018	0.07608
							8.02803	8.36656	0.6403	0.07608
							8.03804	8.36817	0.64042	0.07608
							8.04805	8.36977	0.64054	0.07608
							8.05806	8.37136	0.64066	0.07608
							8.06807	8.37296	0.64078	0.07609
							8.07808	8.37455	0.6409	0.07609
							8.08809	8.37614	0.64101	0.07609
							8.0981	8.37772	0.64113	0.07609
							8.10811	8.3793	0.64125	0.07609
							8.11812	8.38088	0.64137	0.07609
							8.12813	8.38246	0.64148	0.07609
							8.13814	8.38403	0.6416	0.07609
							8.14815	8.38559	0.64172	0.07609
							8.15816	8.38716	0.64183	0.07609
							8.16817	8.38872	0.64195	0.07609
							8.17818	8.39028	0.64206	0.07609
							8.18819	8.39183	0.64218	0.07609
							8.1982	8.39339	0.6423	0.07609
							8.20821	8.39493	0.64241	0.07609
							8.21822	8.39648	0.64252	0.07609
							8.22823	8.39802	0.64264	0.07609
							8.23824	8.39956	0.64275	0.07609
							8.24825	8.4011	0.64287	0.07609
							8.25826	8.40263	0.64298	0.07609
							8.26827	8.40416	0.64309	0.07609
							8.27828	8.40569	0.64321	0.07609
							8.28829	8.40721	0.64332	0.07609
							8.2983	8.40873	0.64343	0.07609
							8.30831	8.41025	0.64355	0.07609
							8.31832	8.41176	0.64366	0.07609
							8.32833	8.41327	0.64377	0.07609
							8.33834	8.41478	0.64388	0.07609
							8.34835	8.41628	0.64399	0.07609
							8.35836	8.41778	0.64411	0.07609
							8.36837	8.41928	0.64422	0.07609
							8.37838	8.42078	0.64433	0.07609
							8.38839	8.42227	0.64444	0.07609
							8.3984	8.42376	0.64455	0.07609
							8.40841	8.42525	0.64466	0.07609
							8.41842	8.42673	0.64477	0.07609
							8.42843	8.42821	0.64488	0.07609
							8.43844	8.42969	0.64499	0.07609
							8.44845	8.43116	0.6451	0.07609
							8.45846	8.43263	0.64521	0.07609
							8.46847	8.4341	0.64532	0.07609
							8.47848	8.43557	0.64543	0.07609
							8.48849	8.43703	0.64553	0.0761
							8.4985	8.43849	0.64564	0.0761
							8.50851	8.43995	0.64575	0.0761
							8.51852	8.4414	0.64586	0.0761
							8.52853	8.44285	0.64597	0.0761
							8.53854	8.4443	0.64607	0.0761
							8.54855	8.44574	0.64618	0.0761
							8.55856	8.44718	0.64629	0.0761
							8.56857	8.44862	0.6464	0.0761
							8.57858	8.45006	0.6465	0.0761
							8.58859	8.45149	0.64661	0.0761
							8.5986	8.45292	0.64671	0.0761
							8.60861	8.45435	0.64682	0.0761
							8.61862	8.45578	0.64693	0.0761
							8.62863	8.4572	0.64703	0.0761
							8.63864	8.45862	0.64714	0.0761
							8.64865	8.46004	0.64724	0.0761
							8.65866	8.46145	0.64735	0.0761
							8.66867	8.46286	0.64745	0.0761
							8.67868	8.46427	0.64756	0.0761
							8.68869	8.46567	0.64766	0.0761
							8.6987	8.46708	0.64776	0.0761
							8.70871	8.46848	0.64787	0.0761
							8.71872	8.46987	0.64797	0.0761
							8.72873	8.47127	0.64808	0.0761
							8.73874	8.47266	0.64818	0.0761
							8.74875	8.47405	0.64828	0.0761
							8.75876	8.47543	0.64838	0.0761
							8.76877	8.47682	0.64849	0.0761
							8.77878	8.4782	0.64859	0.0761
							8.78879	8.47958	0.64869	0.0761
							8.7988	8.48095	0.64879	0.0761
							8.80881	8.48232	0.6489	0.0761
							8.81882	8.48369	0.649	0.0761
							8.82883	8.48506	0.6491	0.0761
							8.83884	8.48643	0.6492	0.0761
							8.84885	8.48779	0.6493	0.0761
							8.85886	8.48915	0.6494	0.0761
							8.86887	8.4905	0.6495	0.0761
							8.87888	8.49186	0.6496	0.0761
							8.88889	8.49321	0.6497	0.0761
							8.8989	8.49456	0.6498	0.0761
							8.90891	8.4959	0.6499	0.0761
							8.91892	8.49725	0.65	0.0761
							8.92893	8.49859	0.6501	0.0761
							8.93894	8.49993	0.6502	0.0761
							8.94895	8.50126	0.6503	0.07611
							8.95896	8.5026	0.6504	0.07611
							8.96897	8.50393	0.6505	0.07611
							8.97898	8.50526	0.6506	0.07611
							8.98899	8.50658	0.6507	0.07611
							8.999	8.5079	0.65079	0.07611
							9.00901	8.50923	0.65089	0.07611
							9.01902	8.51054	0.65099	0.07611
							9.02903	8.51186	0.65109	0.07611
							9.03904	8.51317	0.65118	0.07611
							9.04905	8.51448	0.65128	0.07611
							9.05906	8.51579	0.65138	0.07611
							9.06907	8.5171	0.65148	0.07611
							9.07908	8.5184	0.65157	0.07611
							9.08909	8.5197	0.65167	0.07611
							9.0991	8.521	0.65177	0.07611
							9.10911	8.52229	0.65186	0.07611
							9.11912	8.52359	0.65196	0.07611
							9.12913	8.52488	0.65205	0.07611
							9.13914	8.52617	0.65215	0.07611
							9.14915	8.52745	0.65224	0.07611
							9.15916	8.52874	0.65234	0.07611
							9.16917	8.53002	0.65243	0.07611
							9.17918	8.5313	0.65253	0.07611
							9.18919	8.53257	0.65262	0.07611
							9.1992	8.53385	0.65272	0.07611
							9.20921	8.53512	0.65281	0.07611
							9.21922	8.53639	0.65291	0.07611
							9.22923	8.53765	0.653	0.07611
							9.23924	8.53892	0.65309	0.07611
							9.24925	8.54018	0.65319	0.07611
							9.25926	8.54144	0.65328	0.07611
							9.26927	8.5427	0.65337	0.07611
							9.27928	8.54395	0.65347	0.07611
							9.28929	8.5452	0.65356	0.07611
							9.2993	8.54645	0.65365	0.07611
							9.30931	8.5477	0.65375	0.07611
							9.31932	8.54895	0.65384	0.07611
							9.32933	8.55019	0.65393	0.07611
							9.33934	8.55143	0.65402	0.07611
							9.34935	8.55267	0.65411	0.07611
							9.35936	8.55391	0.65421	0.07611
							9.36937	8.55514	0.6543	0.07611
							9.37938	8.55637	0.65439	0.07611
							9.38939	8.5576	0.65448	0.07611
							9.3994	8.55883	0.65457	0.07611
							9.40941	8.56006	0.65466	0.07611
							9.41942	8.56128	0.65475	0.07611
							9.42943	8.5625	0.65484	0.07611
							9.43944	8.56372	0.65493	0.07611
							9.44945	8.56493	0.65502	0.07611
							9.45946	8.56615	0.65511	0.07611
							9.46947	8.56736	0.6552	0.07612
							9.47948	8.56857	0.65529	0.07612
							9.48949	8.56978	0.65538	0.07612
							9.4995	8.57098	0.65547	0.07612
							9.50951	8.57218	0.65556	0.07612
							9.51952	8.57338	0.65565	0.07612
							9.52953	8.57458	0.65574	0.07612
							9.53954	8.57578	0.65583	0.07612
							9.54955	8.57697	0.65592	0.07612
							9.55956	8.57817	0.65601	0.07612
							9.56957	8.57936	0.65609	0.07612
							9.57958	8.58054	0.65618	0.07612
							9.58959	8.58173	0.65627	0.07612
							9.5996	8.58291	0.65636	0.07612
							9.60961	8.58409	0.65644	0.07612
							9.61962	8.58527	0.65653	0.07612
							9.62963	8.58645	0.65662	0.07612
							9.63964	8.58762	0.65671	0.07612
							9.64965	8.5888	0.65679	0.07612
							9.65966	8.58997	0.65688	0.07612
							9.66967	8.59113	0.65697	0.07612
							9.67968	8.5923	0.65705	0.07612
							9.68969	8.59347	0.65714	0.07612
							9.6997	8.59463	0.65723	0.07612
							9.70971	8.59579	0.65731	0.07612
							9.71972	8.59695	0.6574	0.07612
							9.72973	8.5981	0.65748	0.07612
							9.73974	8.59926	0.65757	0.07612
							9.74975	8.60041	0.65765	0.07612
							9.75976	8.60156	0.65774	0.07612
							9.76977	8.6027	0.65782	0.07612
							9.77978	8.60385	0.65791	0.07612
							9.78979	8.60499	0.65799	0.07612
							9.7998	8.60614	0.65808	0.07612
							9.80981	8.60728	0.65816	0.07612
							9.81982	8.60841	0.65825	0.07612
							9.82983	8.60955	0.65833	0.07612
							9.83984	8.61068	0.65842	0.07612
							9.84985	8.61181	0.6585	0.07612
							9.85986	8.61294	0.65858	0.07612
							9.86987	8.61407	0.65867	0.07612
							9.87988	8.6152	0.65875	0.07612
							9.88989	8.61632	0.65883	0.07612
							9.8999	8.61744	0.65892	0.07612
							9.90991	8.61856	0.659	0.07612
							9.91992	8.61968	0.65908	0.07612
							9.92993	8.62079	0.65917	0.07612
							10	8.62855	0.65974	0.07612

## Sheet: Fig.1d
Fig. 1d
MET1MTase methyltransferase activity in hmDNA, hmCHG, and CHH contexts assessed by in vitro methylation assay
Metyhlation rates were calculated based on the calibration curve.
n=1
DNA	DNA concentration (μM)	RLU (Relative Light Unit)	SAH concentration (μM)	Metylation rate (mol/h/mol)			Michaelis-Menten curve of metylation rate (mol/h/mol)
hemimethylated DNA (hmCG)	10	1648000	0.928577	9.28577			[DNA] (μM)	hmCG	unCG
	5	1613000	0.908666	9.08666			0	0	0
	2.5	1446000	0.81366	8.1366			0.01001	0.06729	0.00141
	1.25	1051000	0.588944	5.88944			0.02002	0.13367	0.00281
	0.625	649800	0.360701	3.60701			0.03003	0.19917	0.00421
	0.3125	441000	0.241915	2.41915			0.04004	0.26378	0.00561
	0.15625	324000	0.175354	1.75354			0.05005	0.32755	0.00701
	0	195300	0.102136	1.02136			0.06006	0.39047	0.00841
unmethyl DNA (unCG)	10	366100	0.199304	1.99304			0.07007	0.45257	0.00981
	5	280700	0.15072	1.5072			0.08008	0.51386	0.01121
	2.5	253000	0.134962	1.34962			0.09009	0.57436	0.0126
	1.25	235500	0.125006	1.25006			0.1001	0.63409	0.01399
	0.625	218800	0.115505	1.15505			0.11011	0.69305	0.01539
	0.3125	215600	0.113685	1.13685			0.12012	0.75127	0.01678
	0.15625	207100	0.108849	1.08849			0.13013	0.80876	0.01817
	0	212500	0.111921	1.11921			0.14014	0.86553	0.01955
							0.15015	0.92159	0.02094
n=2							0.15625	0.95541	0.02179
DNA	DNA concentration (μM)	RLU (Relative Light Unit)	SAH concentration (μM)	Metylation rate (mol/h/mol)			0.16016	0.97696	0.02233
hemimethylated DNA (hmCG)	10	1640000	0.924026	9.24026			0.17017	1.03165	0.02371
	5	1578000	0.888754	8.88754			0.18018	1.08567	0.02509
	2.5	1324000	0.744254	7.44254			0.19019	1.13904	0.02647
	1.25	1005000	0.562775	5.62775			0.2002	1.19176	0.02785
	0.625	670700	0.372591	3.72591			0.21021	1.24386	0.02923
	0.3125	458900	0.252098	2.52098			0.22022	1.29533	0.03061
	0.15625	330500	0.179052	1.79052			0.23023	1.34619	0.03199
	0	198400	0.1039	1.039			0.24024	1.39646	0.03336
unmethyl DNA (unCG)	10	371700	0.20249	2.0249			0.25025	1.44614	0.03474
	5	288400	0.155101	1.55101			0.26026	1.49524	0.03611
	2.5	253300	0.135132	1.35132			0.27027	1.54377	0.03748
	1.25	236600	0.125632	1.25632			0.28028	1.59174	0.03885
	0.625	217200	0.114595	1.14595			0.29029	1.63917	0.04022
	0.3125	213300	0.112376	1.12376			0.3003	1.68605	0.04158
	0.15625	216000	0.113913	1.13913			0.31031	1.73241	0.04295
	0	210400	0.110727	1.10727			0.3125	1.74248	0.04325
							0.32032	1.77824	0.04432
n=3							0.33033	1.82357	0.04568
DNA	DNA concentration (μM)	RLU (Relative Light Unit)	SAH concentration (μM)	Metylation rate (mol/h/mol)			0.34034	1.86839	0.04704
hemimethylated DNA (hmCG)	10	1642000	0.925164	9.25164			0.35035	1.91271	0.0484
	5	1546000	0.87055	8.7055			0.36036	1.95655	0.04976
	2.5	1433000	0.806264	8.06264			0.37037	1.9999	0.05112
	1.25	992200	0.555493	5.55493			0.38038	2.04279	0.05248
	0.625	651500	0.361668	3.61668			0.39039	2.08521	0.05383
	0.3125	440800	0.241801	2.41801			0.4004	2.12718	0.05519
	0.15625	344500	0.187016	1.87016			0.41041	2.1687	0.05654
	0	207700	0.109191	1.09191			0.42042	2.20977	0.05789
unmethyl DNA (unCG)	10	371600	0.202433	2.02433			0.43043	2.25041	0.05924
	5	311300	0.168129	1.68129			0.44044	2.29063	0.06059
	2.5	254100	0.135588	1.35588			0.45045	2.33042	0.06194
	1.25	243500	0.129557	1.29557			0.46046	2.3698	0.06329
	0.625	223000	0.117895	1.17895			0.47047	2.40876	0.06463
	0.3125	211500	0.111352	1.11352			0.48048	2.44733	0.06598
	0.15625	217300	0.114652	1.14652			0.49049	2.4855	0.06732
	0	222500	0.11761	1.1761			0.5005	2.52328	0.06866
							0.51051	2.56068	0.07
Calibration curve	SAH concentration (μM)	RLU (Relative Light Unit)	RLU-RLU(SAH=0 μM)				0.52052	2.5977	0.07134
	1	1946000	1759500				0.53053	2.63435	0.07268
	0.5	1104000	917500				0.54054	2.67063	0.07401
	0.2	566300	379800				0.55055	2.70655	0.07535
	0.1	372500	186000				0.56056	2.74212	0.07668
	0	186500	0				0.57057	2.77733	0.07802
							0.58058	2.8122	0.07935
							0.59059	2.84673	0.08068
							0.6006	2.88093	0.08201
							0.61061	2.91479	0.08334
							0.62062	2.94833	0.08466
							0.625	2.9629	0.08524
							0.63063	2.98154	0.08599
							0.64064	3.01444	0.08731
							0.65065	3.04703	0.08864
							0.66066	3.07931	0.08996
							0.67067	3.11129	0.09128
							0.68068	3.14297	0.0926
							0.69069	3.17435	0.09392
							0.7007	3.20544	0.09523
							0.71071	3.23625	0.09655
Total							0.72072	3.26678	0.09787
DNA	DNA concentration (μM)	Methylation rate					0.73073	3.29702	0.09918
hmCG	10	8.20847					0.74074	3.32699	0.10049
	5	7.84248					0.75075	3.35669	0.1018
	2.5	6.82983					0.76076	3.38612	0.10311
	1.25	4.63995					0.77077	3.41529	0.10442
	0.625	2.59911					0.78078	3.44419	0.10573
	0.3125	1.40196					0.79079	3.47284	0.10703
	0.15625	0.753982					0.8008	3.50124	0.10834
	0	9.25186e-17					0.81081	3.52939	0.10964
unCG	10	0.963337					0.82082	3.55729	0.11094
	5	0.529077					0.83083	3.58494	0.11225
	2.5	0.301517					0.84084	3.61236	0.11355
	1.25	0.216561					0.85085	3.63953	0.11484
	0.625	0.109229					0.86086	3.66648	0.11614
	0.3125	0.073957					0.87087	3.69319	0.11744
	0.15625	0.073957					0.88088	3.71967	0.11873
	0	0.0834387					0.89089	3.74593	0.12003
							0.9009	3.77196	0.12132
							0.91091	3.79778	0.12261
							0.92092	3.82338	0.1239
							0.93093	3.84876	0.12519
							0.94094	3.87394	0.12648
							0.95095	3.8989	0.12777
							0.96096	3.92366	0.12905
							0.97097	3.94821	0.13034
							0.98098	3.97256	0.13162
							0.99099	3.99672	0.1329
							1.001	4.02067	0.13419
							1.01101	4.04444	0.13547
							1.02102	4.06801	0.13674
							1.03103	4.09139	0.13802
							1.04104	4.11459	0.1393
							1.05105	4.1376	0.14057
							1.06106	4.16042	0.14185
							1.07107	4.18307	0.14312
							1.08108	4.20554	0.14439
							1.09109	4.22783	0.14566
							1.1011	4.24995	0.14693
							1.11111	4.2719	0.1482
							1.12112	4.29367	0.14947
							1.13113	4.31528	0.15074
							1.14114	4.33672	0.152
							1.15115	4.358	0.15326
							1.16116	4.37911	0.15453
							1.17117	4.40007	0.15579
							1.18118	4.42086	0.15705
							1.19119	4.4415	0.15831
							1.2012	4.46199	0.15957
							1.21121	4.48232	0.16082
							1.22122	4.50249	0.16208
							1.23123	4.52252	0.16333
							1.24124	4.5424	0.16459
							1.25	4.55968	0.16568
							1.25125	4.56213	0.16584
							1.26126	4.58172	0.16709
							1.27127	4.60117	0.16834
							1.28128	4.62047	0.16959
							1.29129	4.63963	0.17084
							1.3013	4.65865	0.17208
							1.31131	4.67754	0.17333
							1.32132	4.69629	0.17457
							1.33133	4.71491	0.17582
							1.34134	4.73339	0.17706
							1.35135	4.75174	0.1783
							1.36136	4.76996	0.17954
							1.37137	4.78805	0.18078
							1.38138	4.80602	0.18202
							1.39139	4.82385	0.18326
							1.4014	4.84157	0.18449
							1.41141	4.85916	0.18573
							1.42142	4.87663	0.18696
							1.43143	4.89397	0.18819
							1.44144	4.9112	0.18942
							1.45145	4.92831	0.19065
							1.46146	4.9453	0.19188
							1.47147	4.96218	0.19311
							1.48148	4.97894	0.19434
							1.49149	4.99559	0.19556
							1.5015	5.01212	0.19679
							1.51151	5.02854	0.19801
							1.52152	5.04486	0.19923
							1.53153	5.06106	0.20045
							1.54154	5.07716	0.20167
							1.55155	5.09315	0.20289
							1.56156	5.10903	0.20411
							1.57157	5.12481	0.20533
							1.58158	5.14048	0.20654
							1.59159	5.15605	0.20776
							1.6016	5.17152	0.20897
							1.61161	5.18689	0.21019
							1.62162	5.20216	0.2114
							1.63163	5.21733	0.21261
							1.64164	5.23241	0.21382
							1.65165	5.24738	0.21503
							1.66166	5.26226	0.21623
							1.67167	5.27705	0.21744
							1.68168	5.29174	0.21864
							1.69169	5.30633	0.21985
							1.7017	5.32084	0.22105
							1.71171	5.33525	0.22225
							1.72172	5.34957	0.22345
							1.73173	5.36381	0.22465
							1.74174	5.37795	0.22585
							1.75175	5.39201	0.22705
							1.76176	5.40597	0.22825
							1.77177	5.41986	0.22944
							1.78178	5.43365	0.23064
							1.79179	5.44736	0.23183
							1.8018	5.46099	0.23302
							1.81181	5.47453	0.23421
							1.82182	5.48799	0.2354
							1.83183	5.50137	0.23659
							1.84184	5.51467	0.23778
							1.85185	5.52789	0.23897
							1.86186	5.54103	0.24016
							1.87187	5.55409	0.24134
							1.88188	5.56707	0.24252
							1.89189	5.57997	0.24371
							1.9019	5.5928	0.24489
							1.91191	5.60555	0.24607
							1.92192	5.61822	0.24725
							1.93193	5.63082	0.24843
							1.94194	5.64335	0.24961
							1.95195	5.6558	0.25078
							1.96196	5.66818	0.25196
							1.97197	5.68049	0.25314
							1.98198	5.69273	0.25431
							1.99199	5.70489	0.25548
							2.002	5.71699	0.25665
							2.01201	5.72901	0.25782
							2.02202	5.74097	0.25899
							2.03203	5.75286	0.26016
							2.04204	5.76468	0.26133
							2.05205	5.77643	0.2625
							2.06206	5.78811	0.26366
							2.07207	5.79973	0.26483
							2.08208	5.81129	0.26599
							2.09209	5.82277	0.26715
							2.1021	5.8342	0.26831
							2.11211	5.84556	0.26947
							2.12212	5.85685	0.27063
							2.13213	5.86809	0.27179
							2.14214	5.87926	0.27295
							2.15215	5.89037	0.27411
							2.16216	5.90142	0.27526
							2.17217	5.9124	0.27642
							2.18218	5.92333	0.27757
							2.19219	5.9342	0.27872
							2.2022	5.945	0.27987
							2.21221	5.95575	0.28103
							2.22222	5.96644	0.28217
							2.23223	5.97707	0.28332
							2.24224	5.98765	0.28447
							2.25225	5.99817	0.28562
							2.26226	6.00863	0.28676
							2.27227	6.01903	0.28791
							2.28228	6.02938	0.28905
							2.29229	6.03968	0.29019
							2.3023	6.04991	0.29133
							2.31231	6.0601	0.29248
							2.32232	6.07023	0.29362
							2.33233	6.08031	0.29475
							2.34234	6.09033	0.29589
							2.35235	6.1003	0.29703
							2.36236	6.11022	0.29816
							2.37237	6.12009	0.2993
							2.38238	6.12991	0.30043
							2.39239	6.13967	0.30157
							2.4024	6.14939	0.3027
							2.41241	6.15905	0.30383
							2.42242	6.16867	0.30496
							2.43243	6.17823	0.30609
							2.44244	6.18775	0.30721
							2.45245	6.19722	0.30834
							2.46246	6.20664	0.30947
							2.47247	6.21601	0.31059
							2.48248	6.22533	0.31172
							2.49249	6.23461	0.31284
							2.5	6.24154	0.31368
							2.5025	6.24384	0.31396
							2.51251	6.25302	0.31508
							2.52252	6.26216	0.3162
							2.53253	6.27125	0.31732
							2.54254	6.2803	0.31844
							2.55255	6.2893	0.31956
							2.56256	6.29825	0.32067
							2.57257	6.30716	0.32179
							2.58258	6.31603	0.3229
							2.59259	6.32486	0.32402
							2.6026	6.33364	0.32513
							2.61261	6.34237	0.32624
							2.62262	6.35107	0.32735
							2.63263	6.35972	0.32846
							2.64264	6.36833	0.32957
							2.65265	6.3769	0.33068
							2.66266	6.38542	0.33179
							2.67267	6.39391	0.33289
							2.68268	6.40235	0.334
							2.69269	6.41075	0.3351
							2.7027	6.41912	0.33621
							2.71271	6.42744	0.33731
							2.72272	6.43572	0.33841
							2.73273	6.44396	0.33951
							2.74274	6.45217	0.34061
							2.75275	6.46033	0.34171
							2.76276	6.46846	0.34281
							2.77277	6.47655	0.3439
							2.78278	6.4846	0.345
							2.79279	6.49261	0.34609
							2.8028	6.50058	0.34719
							2.81281	6.50852	0.34828
							2.82282	6.51642	0.34937
							2.83283	6.52428	0.35046
							2.84284	6.53211	0.35155
							2.85285	6.5399	0.35264
							2.86286	6.54765	0.35373
							2.87287	6.55537	0.35482
							2.88288	6.56305	0.3559
							2.89289	6.5707	0.35699
							2.9029	6.57831	0.35808
							2.91291	6.58589	0.35916
							2.92292	6.59343	0.36024
							2.93293	6.60094	0.36132
							2.94294	6.60841	0.36241
							2.95295	6.61585	0.36349
							2.96296	6.62326	0.36456
							2.97297	6.63063	0.36564
							2.98298	6.63797	0.36672
							2.99299	6.64528	0.3678
							3.003	6.65255	0.36887
							3.01301	6.65979	0.36995
							3.02302	6.667	0.37102
							3.03303	6.67418	0.37209
							3.04304	6.68132	0.37317
							3.05305	6.68844	0.37424
							3.06306	6.69552	0.37531
							3.07307	6.70257	0.37638
							3.08308	6.70959	0.37745
							3.09309	6.71658	0.37851
							3.1031	6.72354	0.37958
							3.11311	6.73047	0.38065
							3.12312	6.73736	0.38171
							3.13313	6.74423	0.38278
							3.14314	6.75107	0.38384
							3.15315	6.75788	0.3849
							3.16316	6.76465	0.38596
							3.17317	6.7714	0.38702
							3.18318	6.77812	0.38808
							3.19319	6.78481	0.38914
							3.2032	6.79148	0.3902
							3.21321	6.79811	0.39126
							3.22322	6.80472	0.39231
							3.23323	6.81129	0.39337
							3.24324	6.81784	0.39442
							3.25325	6.82436	0.39548
							3.26326	6.83086	0.39653
							3.27327	6.83733	0.39758
							3.28328	6.84376	0.39863
							3.29329	6.85018	0.39968
							3.3033	6.85656	0.40073
							3.31331	6.86292	0.40178
							3.32332	6.86925	0.40283
							3.33333	6.87556	0.40387
							3.34334	6.88184	0.40492
							3.35335	6.88809	0.40596
							3.36336	6.89432	0.40701
							3.37337	6.90052	0.40805
							3.38338	6.90669	0.40909
							3.39339	6.91284	0.41013
							3.4034	6.91897	0.41117
							3.41341	6.92507	0.41221
							3.42342	6.93114	0.41325
							3.43343	6.93719	0.41429
							3.44344	6.94322	0.41533
							3.45345	6.94922	0.41636
							3.46346	6.95519	0.4174
							3.47347	6.96114	0.41844
							3.48348	6.96707	0.41947
							3.49349	6.97298	0.4205
							3.5035	6.97886	0.42153
							3.51351	6.98471	0.42256
							3.52352	6.99055	0.4236
							3.53353	6.99636	0.42462
							3.54354	7.00214	0.42565
							3.55355	7.0079	0.42668
							3.56356	7.01364	0.42771
							3.57357	7.01936	0.42873
							3.58358	7.02506	0.42976
							3.59359	7.03073	0.43078
							3.6036	7.03638	0.43181
							3.61361	7.04201	0.43283
							3.62362	7.04761	0.43385
							3.63363	7.05319	0.43487
							3.64364	7.05876	0.43589
							3.65365	7.06429	0.43691
							3.66366	7.06981	0.43793
							3.67367	7.07531	0.43895
							3.68368	7.08078	0.43997
							3.69369	7.08624	0.44098
							3.7037	7.09167	0.442
							3.71371	7.09708	0.44301
							3.72372	7.10247	0.44403
							3.73373	7.10784	0.44504
							3.74374	7.11319	0.44605
							3.75375	7.11852	0.44706
							3.76376	7.12383	0.44807
							3.77377	7.12912	0.44908
							3.78378	7.13438	0.45009
							3.79379	7.13963	0.4511
							3.8038	7.14486	0.45211
							3.81381	7.15007	0.45311
							3.82382	7.15526	0.45412
							3.83383	7.16042	0.45512
							3.84384	7.16557	0.45613
							3.85385	7.1707	0.45713
							3.86386	7.17581	0.45813
							3.87387	7.1809	0.45913
							3.88388	7.18598	0.46013
							3.89389	7.19103	0.46113
							3.9039	7.19606	0.46213
							3.91391	7.20108	0.46313
							3.92392	7.20608	0.46413
							3.93393	7.21106	0.46513
							3.94394	7.21602	0.46612
							3.95395	7.22096	0.46712
							3.96396	7.22588	0.46811
							3.97397	7.23079	0.4691
							3.98398	7.23567	0.4701
							3.99399	7.24054	0.47109
							4.004	7.24539	0.47208
							4.01401	7.25023	0.47307
							4.02402	7.25504	0.47406
							4.03403	7.25984	0.47505
							4.04404	7.26462	0.47604
							4.05405	7.26939	0.47702
							4.06406	7.27413	0.47801
							4.07407	7.27886	0.47899
							4.08408	7.28357	0.47998
							4.09409	7.28827	0.48096
							4.1041	7.29295	0.48195
							4.11411	7.29761	0.48293
							4.12412	7.30225	0.48391
							4.13413	7.30688	0.48489
							4.14414	7.31149	0.48587
							4.15415	7.31609	0.48685
							4.16416	7.32067	0.48783
							4.17417	7.32523	0.48881
							4.18418	7.32978	0.48978
							4.19419	7.33431	0.49076
							4.2042	7.33882	0.49173
							4.21421	7.34332	0.49271
							4.22422	7.3478	0.49368
							4.23423	7.35227	0.49466
							4.24424	7.35672	0.49563
							4.25425	7.36116	0.4966
							4.26426	7.36558	0.49757
							4.27427	7.36998	0.49854
							4.28428	7.37437	0.49951
							4.29429	7.37874	0.50048
							4.3043	7.3831	0.50144
							4.31431	7.38745	0.50241
							4.32432	7.39178	0.50338
							4.33433	7.39609	0.50434
							4.34434	7.40039	0.50531
							4.35435	7.40467	0.50627
							4.36436	7.40894	0.50723
							4.37437	7.4132	0.5082
							4.38438	7.41744	0.50916
							4.39439	7.42166	0.51012
							4.4044	7.42587	0.51108
							4.41441	7.43007	0.51204
							4.42442	7.43425	0.513
							4.43443	7.43842	0.51395
							4.44444	7.44257	0.51491
							4.45445	7.44671	0.51587
							4.46446	7.45084	0.51682
							4.47447	7.45495	0.51778
							4.48448	7.45905	0.51873
							4.49449	7.46314	0.51968
							4.5045	7.46721	0.52064
							4.51451	7.47126	0.52159
							4.52452	7.47531	0.52254
							4.53453	7.47934	0.52349
							4.54454	7.48335	0.52444
							4.55455	7.48736	0.52539
							4.56456	7.49135	0.52633
							4.57457	7.49533	0.52728
							4.58458	7.49929	0.52823
							4.59459	7.50324	0.52917
							4.6046	7.50718	0.53012
							4.61461	7.5111	0.53106
							4.62462	7.51501	0.53201
							4.63463	7.51891	0.53295
							4.64464	7.5228	0.53389
							4.65465	7.52667	0.53483
							4.66466	7.53053	0.53577
							4.67467	7.53438	0.53671
							4.68468	7.53822	0.53765
							4.69469	7.54204	0.53859
							4.7047	7.54585	0.53953
							4.71471	7.54965	0.54046
							4.72472	7.55343	0.5414
							4.73473	7.55721	0.54234
							4.74474	7.56097	0.54327
							4.75475	7.56472	0.5442
							4.76476	7.56846	0.54514
							4.77477	7.57218	0.54607
							4.78478	7.57589	0.547
							4.79479	7.5796	0.54793
							4.8048	7.58329	0.54886
							4.81481	7.58696	0.54979
							4.82482	7.59063	0.55072
							4.83483	7.59428	0.55165
							4.84484	7.59793	0.55258
							4.85485	7.60156	0.5535
							4.86486	7.60518	0.55443
							4.87487	7.60879	0.55535
							4.88488	7.61238	0.55628
							4.89489	7.61597	0.5572
							4.9049	7.61954	0.55813
							4.91491	7.62311	0.55905
							4.92492	7.62666	0.55997
							4.93493	7.6302	0.56089
							4.94494	7.63373	0.56181
							4.95495	7.63725	0.56273
							4.96496	7.64076	0.56365
							4.97497	7.64426	0.56457
							4.98498	7.64774	0.56548
							4.99499	7.65122	0.5664
							5	7.65295	0.56686
							5.00501	7.65468	0.56732
							5.01502	7.65814	0.56823
							5.02503	7.66158	0.56915
							5.03504	7.66501	0.57006
							5.04505	7.66843	0.57097
							5.05506	7.67184	0.57189
							5.06507	7.67525	0.5728
							5.07508	7.67864	0.57371
							5.08509	7.68202	0.57462
							5.0951	7.68539	0.57553
							5.10511	7.68875	0.57644
							5.11512	7.6921	0.57735
							5.12513	7.69544	0.57825
							5.13514	7.69876	0.57916
							5.14515	7.70208	0.58007
							5.15516	7.70539	0.58097
							5.16517	7.70869	0.58188
							5.17518	7.71198	0.58278
							5.18519	7.71526	0.58368
							5.1952	7.71853	0.58459
							5.20521	7.72179	0.58549
							5.21522	7.72504	0.58639
							5.22523	7.72828	0.58729
							5.23524	7.73151	0.58819
							5.24525	7.73473	0.58909
							5.25526	7.73794	0.58999
							5.26527	7.74114	0.59089
							5.27528	7.74433	0.59178
							5.28529	7.74752	0.59268
							5.2953	7.75069	0.59358
							5.30531	7.75385	0.59447
							5.31532	7.75701	0.59537
							5.32533	7.76015	0.59626
							5.33534	7.76329	0.59715
							5.34535	7.76642	0.59804
							5.35536	7.76953	0.59894
							5.36537	7.77264	0.59983
							5.37538	7.77574	0.60072
							5.38539	7.77883	0.60161
							5.3954	7.78191	0.6025
							5.40541	7.78498	0.60338
							5.41542	7.78805	0.60427
							5.42543	7.7911	0.60516
							5.43544	7.79415	0.60605
							5.44545	7.79718	0.60693
							5.45546	7.80021	0.60782
							5.46547	7.80323	0.6087
							5.47548	7.80624	0.60958
							5.48549	7.80924	0.61047
							5.4955	7.81223	0.61135
							5.50551	7.81522	0.61223
							5.51552	7.81819	0.61311
							5.52553	7.82116	0.61399
							5.53554	7.82412	0.61487
							5.54555	7.82707	0.61575
							5.55556	7.83001	0.61663
							5.56557	7.83295	0.61751
							5.57558	7.83587	0.61838
							5.58559	7.83879	0.61926
							5.5956	7.8417	0.62013
							5.60561	7.8446	0.62101
							5.61562	7.84749	0.62188
							5.62563	7.85037	0.62276
							5.63564	7.85325	0.62363
							5.64565	7.85612	0.6245
							5.65566	7.85898	0.62537
							5.66567	7.86183	0.62625
							5.67568	7.86467	0.62712
							5.68569	7.86751	0.62799
							5.6957	7.87034	0.62885
							5.70571	7.87316	0.62972
							5.71572	7.87597	0.63059
							5.72573	7.87877	0.63146
							5.73574	7.88157	0.63232
							5.74575	7.88436	0.63319
							5.75576	7.88714	0.63406
							5.76577	7.88991	0.63492
							5.77578	7.89268	0.63578
							5.78579	7.89543	0.63665
							5.7958	7.89818	0.63751
							5.80581	7.90093	0.63837
							5.81582	7.90366	0.63923
							5.82583	7.90639	0.64009
							5.83584	7.90911	0.64095
							5.84585	7.91182	0.64181
							5.85586	7.91453	0.64267
							5.86587	7.91722	0.64353
							5.87588	7.91992	0.64439
							5.88589	7.9226	0.64524
							5.8959	7.92527	0.6461
							5.90591	7.92794	0.64695
							5.91592	7.9306	0.64781
							5.92593	7.93326	0.64866
							5.93594	7.9359	0.64952
							5.94595	7.93854	0.65037
							5.95596	7.94118	0.65122
							5.96597	7.9438	0.65207
							5.97598	7.94642	0.65292
							5.98599	7.94903	0.65378
							5.996	7.95164	0.65462
							6.00601	7.95423	0.65547
							6.01602	7.95683	0.65632
							6.02603	7.95941	0.65717
							6.03604	7.96199	0.65802
							6.04605	7.96456	0.65886
							6.05606	7.96712	0.65971
							6.06607	7.96967	0.66056
							6.07608	7.97222	0.6614
							6.08609	7.97477	0.66224
							6.0961	7.9773	0.66309
							6.10611	7.97983	0.66393
							6.11612	7.98235	0.66477
							6.12613	7.98487	0.66561
							6.13614	7.98738	0.66646
							6.14615	7.98988	0.6673
							6.15616	7.99238	0.66814
							6.16617	7.99487	0.66897
							6.17618	7.99735	0.66981
							6.18619	7.99983	0.67065
							6.1962	8.0023	0.67149
							6.20621	8.00476	0.67232
							6.21622	8.00722	0.67316
							6.22623	8.00967	0.674
							6.23624	8.01211	0.67483
							6.24625	8.01455	0.67567
							6.25626	8.01698	0.6765
							6.26627	8.01941	0.67733
							6.27628	8.02183	0.67816
							6.28629	8.02424	0.679
							6.2963	8.02664	0.67983
							6.30631	8.02905	0.68066
							6.31632	8.03144	0.68149
							6.32633	8.03383	0.68232
							6.33634	8.03621	0.68314
							6.34635	8.03858	0.68397
							6.35636	8.04095	0.6848
							6.36637	8.04332	0.68563
							6.37638	8.04568	0.68645
							6.38639	8.04803	0.68728
							6.3964	8.05037	0.6881
							6.40641	8.05271	0.68893
							6.41642	8.05505	0.68975
							6.42643	8.05737	0.69058
							6.43644	8.0597	0.6914
							6.44645	8.06201	0.69222
							6.45646	8.06432	0.69304
							6.46647	8.06663	0.69386
							6.47648	8.06892	0.69468
							6.48649	8.07122	0.6955
							6.4965	8.0735	0.69632
							6.50651	8.07579	0.69714
							6.51652	8.07806	0.69796
							6.52653	8.08033	0.69877
							6.53654	8.08259	0.69959
							6.54655	8.08485	0.70041
							6.55656	8.08711	0.70122
							6.56657	8.08935	0.70204
							6.57658	8.09159	0.70285
							6.58659	8.09383	0.70367
							6.5966	8.09606	0.70448
							6.60661	8.09829	0.70529
							6.61662	8.10051	0.7061
							6.62663	8.10272	0.70691
							6.63664	8.10493	0.70772
							6.64665	8.10713	0.70853
							6.65666	8.10933	0.70934
							6.66667	8.11152	0.71015
							6.67668	8.11371	0.71096
							6.68669	8.11589	0.71177
							6.6967	8.11806	0.71258
							6.70671	8.12023	0.71338
							6.71672	8.1224	0.71419
							6.72673	8.12456	0.71499
							6.73674	8.12672	0.7158
							6.74675	8.12886	0.7166
							6.75676	8.13101	0.71741
							6.76677	8.13315	0.71821
							6.77678	8.13528	0.71901
							6.78679	8.13741	0.71981
							6.7968	8.13953	0.72062
							6.80681	8.14165	0.72142
							6.81682	8.14377	0.72222
							6.82683	8.14587	0.72302
							6.83684	8.14798	0.72382
							6.84685	8.15007	0.72461
							6.85686	8.15217	0.72541
							6.86687	8.15426	0.72621
							6.87688	8.15634	0.72701
							6.88689	8.15842	0.7278
							6.8969	8.16049	0.7286
							6.90691	8.16256	0.72939
							6.91692	8.16462	0.73019
							6.92693	8.16668	0.73098
							6.93694	8.16873	0.73177
							6.94695	8.17078	0.73257
							6.95696	8.17282	0.73336
							6.96697	8.17486	0.73415
							6.97698	8.1769	0.73494
							6.98699	8.17892	0.73573
							6.997	8.18095	0.73652
							7.00701	8.18297	0.73731
							7.01702	8.18498	0.7381
							7.02703	8.18699	0.73889
							7.03704	8.189	0.73968
							7.04705	8.191	0.74046
							7.05706	8.19299	0.74125
							7.06707	8.19498	0.74204
							7.07708	8.19697	0.74282
							7.08709	8.19895	0.74361
							7.0971	8.20093	0.74439
							7.10711	8.2029	0.74517
							7.11712	8.20487	0.74596
							7.12713	8.20683	0.74674
							7.13714	8.20879	0.74752
							7.14715	8.21075	0.7483
							7.15716	8.2127	0.74908
							7.16717	8.21464	0.74986
							7.17718	8.21658	0.75064
							7.18719	8.21852	0.75142
							7.1972	8.22045	0.7522
							7.20721	8.22238	0.75298
							7.21722	8.2243	0.75376
							7.22723	8.22622	0.75454
							7.23724	8.22813	0.75531
							7.24725	8.23004	0.75609
							7.25726	8.23194	0.75686
							7.26727	8.23385	0.75764
							7.27728	8.23574	0.75841
							7.28729	8.23763	0.75919
							7.2973	8.23952	0.75996
							7.30731	8.2414	0.76073
							7.31732	8.24328	0.7615
							7.32733	8.24516	0.76228
							7.33734	8.24703	0.76305
							7.34735	8.24889	0.76382
							7.35736	8.25076	0.76459
							7.36737	8.25261	0.76536
							7.37738	8.25447	0.76612
							7.38739	8.25632	0.76689
							7.3974	8.25816	0.76766
							7.40741	8.26	0.76843
							7.41742	8.26184	0.76919
							7.42743	8.26367	0.76996
							7.43744	8.2655	0.77073
							7.44745	8.26733	0.77149
							7.45746	8.26915	0.77226
							7.46747	8.27096	0.77302
							7.47748	8.27278	0.77378
							7.48749	8.27458	0.77455
							7.4975	8.27639	0.77531
							7.50751	8.27819	0.77607
							7.51752	8.27998	0.77683
							7.52753	8.28178	0.77759
							7.53754	8.28356	0.77835
							7.54755	8.28535	0.77911
							7.55756	8.28713	0.77987
							7.56757	8.2889	0.78063
							7.57758	8.29068	0.78139
							7.58759	8.29245	0.78214
							7.5976	8.29421	0.7829
							7.60761	8.29597	0.78366
							7.61762	8.29773	0.78441
							7.62763	8.29948	0.78517
							7.63764	8.30123	0.78592
							7.64765	8.30297	0.78668
							7.65766	8.30472	0.78743
							7.66767	8.30645	0.78819
							7.67768	8.30819	0.78894
							7.68769	8.30992	0.78969
							7.6977	8.31164	0.79044
							7.70771	8.31336	0.79119
							7.71772	8.31508	0.79194
							7.72773	8.3168	0.79269
							7.73774	8.31851	0.79344
							7.74775	8.32022	0.79419
							7.75776	8.32192	0.79494
							7.76777	8.32362	0.79569
							7.77778	8.32532	0.79644
							7.78779	8.32701	0.79718
							7.7978	8.3287	0.79793
							7.80781	8.33038	0.79868
							7.81782	8.33207	0.79942
							7.82783	8.33374	0.80017
							7.83784	8.33542	0.80091
							7.84785	8.33709	0.80165
							7.85786	8.33876	0.8024
							7.86787	8.34042	0.80314
							7.87788	8.34208	0.80388
							7.88789	8.34374	0.80462
							7.8979	8.34539	0.80537
							7.90791	8.34704	0.80611
							7.91792	8.34868	0.80685
							7.92793	8.35033	0.80759
							7.93794	8.35197	0.80833
							7.94795	8.3536	0.80906
							7.95796	8.35523	0.8098
							7.96797	8.35686	0.81054
							7.97798	8.35849	0.81128
							7.98799	8.36011	0.81201
							7.998	8.36173	0.81275
							8.00801	8.36334	0.81349
							8.01802	8.36495	0.81422
							8.02803	8.36656	0.81496
							8.03804	8.36817	0.81569
							8.04805	8.36977	0.81642
							8.05806	8.37136	0.81716
							8.06807	8.37296	0.81789
							8.07808	8.37455	0.81862
							8.08809	8.37614	0.81935
							8.0981	8.37772	0.82008
							8.10811	8.3793	0.82081
							8.11812	8.38088	0.82155
							8.12813	8.38246	0.82227
							8.13814	8.38403	0.823
							8.14815	8.38559	0.82373
							8.15816	8.38716	0.82446
							8.16817	8.38872	0.82519
							8.17818	8.39028	0.82591
							8.18819	8.39183	0.82664
							8.1982	8.39339	0.82737
							8.20821	8.39493	0.82809
							8.21822	8.39648	0.82882
							8.22823	8.39802	0.82954
							8.23824	8.39956	0.83027
							8.24825	8.4011	0.83099
							8.25826	8.40263	0.83171
							8.26827	8.40416	0.83244
							8.27828	8.40569	0.83316
							8.28829	8.40721	0.83388
							8.2983	8.40873	0.8346
							8.30831	8.41025	0.83532
							8.31832	8.41176	0.83604
							8.32833	8.41327	0.83676
							8.33834	8.41478	0.83748
							8.34835	8.41628	0.8382
							8.35836	8.41778	0.83892
							8.36837	8.41928	0.83963
							8.37838	8.42078	0.84035
							8.38839	8.42227	0.84107
							8.3984	8.42376	0.84178
							8.40841	8.42525	0.8425
							8.41842	8.42673	0.84322
							8.42843	8.42821	0.84393
							8.43844	8.42969	0.84464
							8.44845	8.43116	0.84536
							8.45846	8.43263	0.84607
							8.46847	8.4341	0.84678
							8.47848	8.43557	0.8475
							8.48849	8.43703	0.84821
							8.4985	8.43849	0.84892
							8.50851	8.43995	0.84963
							8.51852	8.4414	0.85034
							8.52853	8.44285	0.85105
							8.53854	8.4443	0.85176
							8.54855	8.44574	0.85247
							8.55856	8.44718	0.85318
							8.56857	8.44862	0.85389
							8.57858	8.45006	0.85459
							8.58859	8.45149	0.8553
							8.5986	8.45292	0.85601
							8.60861	8.45435	0.85671
							8.61862	8.45578	0.85742
							8.62863	8.4572	0.85812
							8.63864	8.45862	0.85883
							8.64865	8.46004	0.85953
							8.65866	8.46145	0.86024
							8.66867	8.46286	0.86094
							8.67868	8.46427	0.86164
							8.68869	8.46567	0.86234
							8.6987	8.46708	0.86305
							8.70871	8.46848	0.86375
							8.71872	8.46987	0.86445
							8.72873	8.47127	0.86515
							8.73874	8.47266	0.86585
							8.74875	8.47405	0.86655
							8.75876	8.47543	0.86725
							8.76877	8.47682	0.86794
							8.77878	8.4782	0.86864
							8.78879	8.47958	0.86934
							8.7988	8.48095	0.87004
							8.80881	8.48232	0.87073
							8.81882	8.48369	0.87143
							8.82883	8.48506	0.87212
							8.83884	8.48643	0.87282
							8.84885	8.48779	0.87351
							8.85886	8.48915	0.87421
							8.86887	8.4905	0.8749
							8.87888	8.49186	0.8756
							8.88889	8.49321	0.87629
							8.8989	8.49456	0.87698
							8.90891	8.4959	0.87767
							8.91892	8.49725	0.87836
							8.92893	8.49859	0.87906
							8.93894	8.49993	0.87975
							8.94895	8.50126	0.88044
							8.95896	8.5026	0.88113
							8.96897	8.50393	0.88181
							8.97898	8.50526	0.8825
							8.98899	8.50658	0.88319
							8.999	8.5079	0.88388
							9.00901	8.50923	0.88457
							9.01902	8.51054	0.88525
							9.02903	8.51186	0.88594
							9.03904	8.51317	0.88662
							9.04905	8.51448	0.88731
							9.05906	8.51579	0.888
							9.06907	8.5171	0.88868
							9.07908	8.5184	0.88936
							9.08909	8.5197	0.89005
							9.0991	8.521	0.89073
							9.10911	8.52229	0.89141
							9.11912	8.52359	0.8921
							9.12913	8.52488	0.89278
							9.13914	8.52617	0.89346
							9.14915	8.52745	0.89414
							9.15916	8.52874	0.89482
							9.16917	8.53002	0.8955
							9.17918	8.5313	0.89618
							9.18919	8.53257	0.89686
							9.1992	8.53385	0.89754
							9.20921	8.53512	0.89822
							9.21922	8.53639	0.89889
							9.22923	8.53765	0.89957
							9.23924	8.53892	0.90025
							9.24925	8.54018	0.90092
							9.25926	8.54144	0.9016
							9.26927	8.5427	0.90227
							9.27928	8.54395	0.90295
							9.28929	8.5452	0.90362
							9.2993	8.54645	0.9043
							9.30931	8.5477	0.90497
							9.31932	8.54895	0.90565
							9.32933	8.55019	0.90632
							9.33934	8.55143	0.90699
							9.34935	8.55267	0.90766
							9.35936	8.55391	0.90833
							9.36937	8.55514	0.909
							9.37938	8.55637	0.90968
							9.38939	8.5576	0.91035
							9.3994	8.55883	0.91101
							9.40941	8.56006	0.91168
							9.41942	8.56128	0.91235
							9.42943	8.5625	0.91302
							9.43944	8.56372	0.91369
							9.44945	8.56493	0.91436
							9.45946	8.56615	0.91502
							9.46947	8.56736	0.91569
							9.47948	8.56857	0.91636
							9.48949	8.56978	0.91702
							9.4995	8.57098	0.91769
							9.50951	8.57218	0.91835
							9.51952	8.57338	0.91902
							9.52953	8.57458	0.91968
							9.53954	8.57578	0.92034
							9.54955	8.57697	0.92101
							9.55956	8.57817	0.92167
							9.56957	8.57936	0.92233
							9.57958	8.58054	0.92299
							9.58959	8.58173	0.92366
							9.5996	8.58291	0.92432
							9.60961	8.58409	0.92498
							9.61962	8.58527	0.92564
							9.62963	8.58645	0.9263
							9.63964	8.58762	0.92696
							9.64965	8.5888	0.92761
							9.65966	8.58997	0.92827
							9.66967	8.59113	0.92893
							9.67968	8.5923	0.92959
							9.68969	8.59347	0.93024
							9.6997	8.59463	0.9309
							9.70971	8.59579	0.93156
							9.71972	8.59695	0.93221
							9.72973	8.5981	0.93287
							9.73974	8.59926	0.93352
							9.74975	8.60041	0.93418
							9.75976	8.60156	0.93483
							9.76977	8.6027	0.93549
							9.77978	8.60385	0.93614
							9.78979	8.60499	0.93679
							9.7998	8.60614	0.93744
							9.80981	8.60728	0.9381
							9.81982	8.60841	0.93875
							9.82983	8.60955	0.9394
							9.83984	8.61068	0.94005
							9.84985	8.61181	0.9407
							9.85986	8.61294	0.94135
							9.86987	8.61407	0.942
							9.87988	8.6152	0.94265
							9.88989	8.61632	0.9433
							9.8999	8.61744	0.94394
							9.90991	8.61856	0.94459
							9.91992	8.61968	0.94524
							9.92993	8.62079	0.94589
							10	8.62855	0.9504

## Sheet: Fig.3b
Fig. 3b
Methylation activity of MET1 methyltransferase (wild type and MTase-domain mutants) on hmDNA measured by an in vitro DNA methylation assay
Metyhlation rates were calculated based on the calibration curve.
n=1
Enzyme	DNA concentration (μM)	RLU (Relative Light Unit)	SAH concentration (μM)	Metylation rate (mol/h/mol)		Michaelis-Menten curve of metylation rate (mol/h/mol)
MET1 MTase	10	1554000	0.63335	6.3335		[DNA] (μM)	MET1 MTase	W1438A	M1204A	R1206A	F1207A
	5	1442000	0.586243	5.86243		0	0	0	0	0	0
	2.5	1219000	0.492449	4.92449		0.01001	0.04425	8.70968e-12	0.00139	0.00273	0.00466
	1.25	894900	0.356132	3.56132		0.02002	0.08792	8.70968e-12	0.00275	0.00544	0.00929
	0.625	649300	0.252833	2.52833		0.03003	0.13102	8.70968e-12	0.0041	0.00815	0.0139
	0.3125	442800	0.165979	1.65979		0.04004	0.17355	8.70968e-12	0.00542	0.01086	0.01849
	0.15625	324700	0.116306	1.16306		0.05005	0.21553	8.70968e-12	0.00672	0.01356	0.02304
	0	213100	0.0693672	0.693672		0.06006	0.25697	8.70968e-12	0.00801	0.01625	0.02758
MET1_mut_W1438A	10	218600	0.0716805	0.716805		0.07007	0.29787	8.70968e-12	0.00927	0.01893	0.03209
	5	227200	0.0752977	0.752977		0.08008	0.33826	8.70968e-12	0.01052	0.0216	0.03658
	2.5	221800	0.0730264	0.730264		0.09009	0.37813	8.70968e-12	0.01175	0.02427	0.04104
	1.25	217000	0.0710075	0.710075		0.1001	0.41751	8.70968e-12	0.01295	0.02694	0.04548
	0.625	218900	0.0718067	0.718067		0.11011	0.45639	8.70968e-12	0.01415	0.02959	0.04989
	0.3125	231200	0.0769801	0.769801		0.12012	0.49479	8.70968e-12	0.01532	0.03224	0.05428
	0.15625	214700	0.0700402	0.700402		0.13013	0.53271	8.70968e-12	0.01648	0.03488	0.05865
	0	221900	0.0730685	0.730685		0.14014	0.57018	8.70968e-12	0.01762	0.03752	0.063
MET1_mut_M1204A	10	267900	0.0924161	0.924161		0.15015	0.60718	8.70968e-12	0.01874	0.04015	0.06732
	5	266600	0.0918693	0.918693		0.15625	0.62951	8.70968e-12	0.01942	0.04174	0.06994
	2.5	282000	0.0983465	0.983465		0.16016	0.64373	8.70968e-12	0.01985	0.04277	0.07162
	1.25	252000	0.0857285	0.857285		0.17017	0.67985	8.70968e-12	0.02094	0.04538	0.0759
	0.625	237100	0.0794616	0.794616		0.18018	0.71553	8.70968e-12	0.02202	0.04799	0.08015
	0.3125	239900	0.0806393	0.806393		0.19019	0.75079	8.70968e-12	0.02308	0.05059	0.08439
	0.15625	228900	0.0760127	0.760127		0.2002	0.78563	8.70968e-12	0.02413	0.05319	0.0886
	0	225600	0.0746247	0.746247		0.21021	0.82006	8.70968e-12	0.02517	0.05577	0.09279
MET1_mut_R1206A	10	514300	0.196052	1.96052		0.22022	0.85409	8.70968e-12	0.02619	0.05836	0.09696
	5	433100	0.161899	1.61899		0.23023	0.88773	8.70968e-12	0.02719	0.06093	0.1011
	2.5	352000	0.127789	1.27789		0.24024	0.92097	8.70968e-12	0.02819	0.0635	0.10523
	1.25	306000	0.108441	1.08441		0.25025	0.95384	8.70968e-12	0.02917	0.06606	0.10933
	0.625	276900	0.0962015	0.962015		0.26026	0.98632	8.70968e-12	0.03013	0.06862	0.11342
	0.3125	251300	0.0854341	0.854341		0.27027	1.01844	8.70968e-12	0.03109	0.07117	0.11748
	0.15625	231500	0.0771062	0.771062		0.28028	1.0502	8.70968e-12	0.03203	0.07371	0.12152
	0	232000	0.0773165	0.773165		0.29029	1.0816	8.70968e-12	0.03296	0.07625	0.12554
MET1_mut_F1207A	10	533000	0.203917	2.03917		0.3003	1.11265	8.70968e-12	0.03388	0.07878	0.12955
	5	487200	0.184654	1.84654		0.31031	1.14335	8.70968e-12	0.03478	0.0813	0.13353
	2.5	399800	0.147893	1.47893		0.3125	1.15002	8.70968e-12	0.03498	0.08185	0.1344
	1.25	342000	0.123583	1.23583		0.32032	1.17372	8.70968e-12	0.03568	0.08382	0.13749
	0.625	293100	0.103015	1.03015		0.33033	1.20375	8.70968e-12	0.03656	0.08633	0.14143
	0.3125	264000	0.0907757	0.907757		0.34034	1.23345	8.70968e-12	0.03743	0.08884	0.14535
	0.15625	251200	0.0853921	0.853921		0.35035	1.26283	8.70968e-12	0.03829	0.09133	0.14925
	0	234500	0.078368	0.78368		0.36036	1.2919	8.70968e-12	0.03914	0.09383	0.15314
						0.37037	1.32065	8.70968e-12	0.03998	0.09631	0.157
n=2						0.38038	1.34909	8.70968e-12	0.04082	0.09879	0.16085
Enzyme	DNA concentration (μM)	RLU (Relative Light Unit)	SAH concentration (μM)	Metylation rate (mol/h/mol)		0.39039	1.37723	8.70968e-12	0.04164	0.10127	0.16467
MET1 MTase	10	1570000	0.660483	6.60483		0.4004	1.40507	8.70968e-12	0.04245	0.10373	0.16848
	5	1521000	0.639173	6.39173		0.41041	1.43263	8.70968e-12	0.04325	0.1062	0.17227
	2.5	1301000	0.543495	5.43495		0.42042	1.45989	8.70968e-12	0.04404	0.10865	0.17603
	1.25	1010000	0.416939	4.16939		0.43043	1.48687	8.70968e-12	0.04482	0.1111	0.17979
	0.625	701100	0.282599	2.82599		0.44044	1.51356	8.70968e-12	0.04559	0.11355	0.18352
	0.3125	498100	0.194314	1.94314		0.45045	1.53999	8.70968e-12	0.04635	0.11598	0.18723
	0.15625	365000	0.136429	1.36429		0.46046	1.56614	8.70968e-12	0.04711	0.11841	0.19093
	0	232500	0.0788045	0.788045		0.47047	1.59203	8.70968e-12	0.04785	0.12084	0.19461
MET1_mut_W1438A	10	230300	0.0778477	0.778477		0.48048	1.61765	8.70968e-12	0.04859	0.12326	0.19827
	5	234600	0.0797178	0.797178		0.49049	1.64302	8.70968e-12	0.04932	0.12567	0.20191
	2.5	239000	0.0816313	0.816313		0.5005	1.66813	8.70968e-12	0.05004	0.12808	0.20554
	1.25	245300	0.0843712	0.843712		0.51051	1.69298	8.70968e-12	0.05075	0.13048	0.20915
	0.625	237000	0.0807615	0.807615		0.52052	1.7176	8.70968e-12	0.05146	0.13288	0.21274
	0.3125	252900	0.0876764	0.876764		0.53053	1.74196	8.70968e-12	0.05215	0.13527	0.21631
	0.15625	236400	0.0805006	0.805006		0.54054	1.76609	8.70968e-12	0.05284	0.13765	0.21987
	0	253900	0.0881113	0.881113		0.55055	1.78998	8.70968e-12	0.05352	0.14003	0.22341
MET1_mut_M1204A	10	293400	0.10529	1.0529		0.56056	1.81364	8.70968e-12	0.0542	0.1424	0.22693
	5	290500	0.104029	1.04029		0.57057	1.83707	8.70968e-12	0.05486	0.14477	0.23044
	2.5	281700	0.100202	1.00202		0.58058	1.86027	8.70968e-12	0.05552	0.14713	0.23393
	1.25	275000	0.0972877	0.972877		0.59059	1.88325	8.70968e-12	0.05617	0.14949	0.2374
	0.625	264300	0.0926343	0.926343		0.6006	1.90601	8.70968e-12	0.05682	0.15184	0.24086
	0.3125	252300	0.0874155	0.874155		0.61061	1.92856	8.70968e-12	0.05746	0.15418	0.2443
	0.15625	241000	0.0825011	0.825011		0.62062	1.95089	8.70968e-12	0.05809	0.15652	0.24773
	0	240200	0.0821532	0.821532		0.625	1.96059	8.70968e-12	0.05836	0.15754	0.24922
MET1_mut_R1206A	10	558000	0.220364	2.20364		0.63063	1.97301	8.70968e-12	0.05871	0.15885	0.25114
	5	445900	0.171612	1.71612		0.64064	1.99492	8.70968e-12	0.05933	0.16118	0.25453
	2.5	376900	0.141604	1.41604		0.65065	2.01663	8.70968e-12	0.05994	0.1635	0.25791
	1.25	309500	0.112292	1.12292		0.66066	2.03813	8.70968e-12	0.06055	0.16582	0.26127
	0.625	282300	0.100462	1.00462		0.67067	2.05944	8.70968e-12	0.06114	0.16813	0.26462
	0.3125	264600	0.0927648	0.927648		0.68068	2.08055	8.70968e-12	0.06174	0.17043	0.26795
	0.15625	257700	0.0897639	0.897639		0.69069	2.10146	8.70968e-12	0.06232	0.17273	0.27126
	0	250700	0.0867196	0.867196		0.7007	2.12219	8.70968e-12	0.0629	0.17503	0.27456
MET1_mut_F1207A	10	501800	0.195923	1.95923		0.71071	2.14272	8.70968e-12	0.06348	0.17731	0.27785
	5	447100	0.172134	1.72134		0.72072	2.16308	8.70968e-12	0.06405	0.1796	0.28112
	2.5	382700	0.144126	1.44126		0.73073	2.18324	8.70968e-12	0.06461	0.18187	0.28438
	1.25	310000	0.112509	1.12509		0.74074	2.20323	8.70968e-12	0.06517	0.18415	0.28762
	0.625	286900	0.102463	1.02463		0.75075	2.22304	8.70968e-12	0.06572	0.18641	0.29084
	0.3125	253200	0.0878069	0.878069		0.76076	2.24267	8.70968e-12	0.06627	0.18867	0.29406
	0.15625	238700	0.0815008	0.815008		0.77077	2.26213	8.70968e-12	0.06681	0.19093	0.29725
	0	227700	0.0767169	0.767169		0.78078	2.28142	8.70968e-12	0.06734	0.19318	0.30044
						0.79079	2.30054	8.70968e-12	0.06787	0.19543	0.3036
n=3						0.8008	2.31949	8.70968e-12	0.0684	0.19767	0.30676
Enzyme	DNA concentration (μM)	RLU (Relative Light Unit)	SAH concentration (μM)	Metylation rate (mol/h/mol)		0.81081	2.33828	8.70968e-12	0.06892	0.1999	0.3099
MET1 MTase	10	1511000	0.630948	6.30948		0.82082	2.3569	8.70968e-12	0.06943	0.20213	0.31302
	5	1410000	0.588245	5.88245		0.83083	2.37536	8.70968e-12	0.06994	0.20435	0.31614
	2.5	1202000	0.500303	5.00303		0.84084	2.39367	8.70968e-12	0.07045	0.20657	0.31924
	1.25	920000	0.381073	3.81073		0.85085	2.41182	8.70968e-12	0.07095	0.20879	0.32232
	0.625	661000	0.271568	2.71568		0.86086	2.42981	8.70968e-12	0.07145	0.21099	0.32539
	0.3125	467200	0.189629	1.89629		0.87087	2.44765	8.70968e-12	0.07194	0.2132	0.32845
	0.15625	352700	0.141219	1.41219		0.88088	2.46535	8.70968e-12	0.07242	0.2154	0.33149
	0	239300	0.0932731	0.932731		0.89089	2.48289	8.70968e-12	0.07291	0.21759	0.33452
MET1_mut_W1438A	10	264500	0.103928	1.03928		0.9009	2.50029	8.70968e-12	0.07338	0.21978	0.33754
	5	215700	0.083295	0.83295		0.91091	2.51754	8.70968e-12	0.07386	0.22196	0.34055
	2.5	244100	0.0953025	0.953025		0.92092	2.53465	8.70968e-12	0.07433	0.22414	0.34354
	1.25	243600	0.0950911	0.950911		0.93093	2.55161	8.70968e-12	0.07479	0.22631	0.34651
	0.625	241500	0.0942033	0.942033		0.94094	2.56844	8.70968e-12	0.07525	0.22848	0.34948
	0.3125	259600	0.101856	1.01856		0.95095	2.58513	8.70968e-12	0.07571	0.23064	0.35243
	0.15625	237200	0.0923852	0.923852		0.96096	2.60168	8.70968e-12	0.07616	0.2328	0.35537
	0	243900	0.095218	0.95218		0.97097	2.6181	8.70968e-12	0.07661	0.23495	0.3583
MET1_mut_M1204A	10	283900	0.11213	1.1213		0.98098	2.63439	8.70968e-12	0.07705	0.2371	0.36121
	5	276700	0.109086	1.09086		0.99099	2.65054	8.70968e-12	0.07749	0.23924	0.36411
	2.5	283500	0.111961	1.11961		1.001	2.66657	8.70968e-12	0.07793	0.24138	0.367
	1.25	263900	0.103674	1.03674		1.01101	2.68246	8.70968e-12	0.07836	0.24351	0.36988
	0.625	267900	0.105365	1.05365		1.02102	2.69823	8.70968e-12	0.07879	0.24564	0.37274
	0.3125	250700	0.098093	0.98093		1.03103	2.71388	8.70968e-12	0.07921	0.24776	0.3756
	0.15625	244800	0.0955985	0.955985		1.04104	2.7294	8.70968e-12	0.07963	0.24988	0.37844
	0	247500	0.0967401	0.967401		1.05105	2.7448	8.70968e-12	0.08005	0.25199	0.38127
MET1_mut_R1206A	10	491400	0.199861	1.99861		1.06106	2.76008	8.70968e-12	0.08047	0.2541	0.38408
	5	428000	0.173055	1.73055		1.07107	2.77524	8.70968e-12	0.08088	0.25621	0.38689
	2.5	369800	0.148449	1.48449		1.08108	2.79028	8.70968e-12	0.08128	0.2583	0.38968
	1.25	316900	0.126082	1.26082		1.09109	2.8052	8.70968e-12	0.08169	0.2604	0.39246
	0.625	291000	0.115132	1.15132		1.1011	2.82001	8.70968e-12	0.08209	0.26249	0.39523
	0.3125	268300	0.105534	1.05534		1.11111	2.83471	8.70968e-12	0.08248	0.26457	0.39799
	0.15625	251200	0.0983044	0.983044		1.12112	2.84929	8.70968e-12	0.08288	0.26665	0.40073
	0	247600	0.0967823	0.967823		1.13113	2.86376	8.70968e-12	0.08327	0.26873	0.40347
MET1_mut_F1207A	10	554500	0.22654	2.2654		1.14114	2.87812	8.70968e-12	0.08365	0.2708	0.40619
	5	489300	0.198973	1.98973		1.15115	2.89238	8.70968e-12	0.08404	0.27286	0.4089
	2.5	426800	0.172548	1.72548		1.16116	2.90652	8.70968e-12	0.08442	0.27492	0.4116
	1.25	358200	0.143544	1.43544		1.17117	2.92056	8.70968e-12	0.08479	0.27698	0.41429
	0.625	314500	0.125068	1.25068		1.18118	2.93449	8.70968e-12	0.08517	0.27903	0.41697
	0.3125	282800	0.111665	1.11665		1.19119	2.94832	8.70968e-12	0.08554	0.28108	0.41964
	0.15625	266800	0.1049	1.049		1.2012	2.96205	8.70968e-12	0.08591	0.28312	0.42229
	0	253000	0.0990655	0.990655		1.21121	2.97568	8.70968e-12	0.08627	0.28516	0.42494
						1.22122	2.9892	8.70968e-12	0.08663	0.28719	0.42757
						1.23123	3.00263	8.70968e-12	0.08699	0.28922	0.4302
Calibration curve	SAH concentration (μM)	RLU (Relative Light Unit)	RLU-RLU(SAH=0 μM)			1.24124	3.01595	8.70968e-12	0.08735	0.29124	0.43281
	1	2635000	2348300			1.25	3.02754	8.70968e-12	0.08766	0.29301	0.43509
	0.5	1541000	1254300			1.25125	3.02918	8.70968e-12	0.0877	0.29326	0.43541
	0.2	827800	541100			1.26126	3.04232	8.70968e-12	0.08805	0.29528	0.438
	0.1	493600	206900			1.27127	3.05536	8.70968e-12	0.0884	0.29729	0.44059
	0	286700	0			1.28128	3.0683	8.70968e-12	0.08875	0.29929	0.44316
						1.29129	3.08115	8.70968e-12	0.08909	0.30129	0.44572
						1.3013	3.09391	8.70968e-12	0.08943	0.30329	0.44827
						1.31131	3.10658	8.70968e-12	0.08977	0.30528	0.45081
						1.32132	3.11916	8.70968e-12	0.0901	0.30727	0.45334
						1.33133	3.13165	8.70968e-12	0.09043	0.30926	0.45586
						1.34134	3.14405	8.70968e-12	0.09076	0.31123	0.45837
						1.35135	3.15636	8.70968e-12	0.09109	0.31321	0.46087
						1.36136	3.16859	8.70968e-12	0.09141	0.31518	0.46336
						1.37137	3.18073	8.70968e-12	0.09173	0.31715	0.46584
						1.38138	3.19279	8.70968e-12	0.09205	0.31911	0.4683
						1.39139	3.20476	8.70968e-12	0.09237	0.32107	0.47077
						1.4014	3.21665	8.70968e-12	0.09269	0.32302	0.47322
						1.41141	3.22846	8.70968e-12	0.093	0.32497	0.47566
						1.42142	3.24019	8.70968e-12	0.09331	0.32691	0.47809
Total						1.43143	3.25183	8.70968e-12	0.09362	0.32885	0.48051
Enzyme	DNA concentration (μM)	Methylation rate				1.44144	3.2634	8.70968e-12	0.09392	0.33079	0.48292
MET1 MTase	10	5.61112				1.45145	3.27489	8.70968e-12	0.09422	0.33272	0.48532
	5	5.24072				1.46146	3.2863	8.70968e-12	0.09452	0.33465	0.48772
	2.5	4.31601				1.47147	3.29764	8.70968e-12	0.09482	0.33657	0.4901
	1.25	3.04233				1.48148	3.30889	8.70968e-12	0.09512	0.33849	0.49248
	0.625	1.88518				1.49149	3.32007	8.70968e-12	0.09541	0.3404	0.49484
	0.3125	1.02826				1.5015	3.33118	8.70968e-12	0.09571	0.34231	0.4972
	0.15625	0.508362				1.51151	3.34222	8.70968e-12	0.096	0.34422	0.49954
	0	0				1.52152	3.35318	8.70968e-12	0.09628	0.34612	0.50188
MET1_mut_W1438A	10	-0.00980647				1.53153	3.36406	8.70968e-12	0.09657	0.34802	0.50421
	5	-0.0602912				1.54154	3.37488	8.70968e-12	0.09685	0.34992	0.50653
	2.5	-0.0214584				1.55155	3.38562	8.70968e-12	0.09714	0.35181	0.50884
	1.25	-0.0197597				1.56156	3.3963	8.70968e-12	0.09742	0.35369	0.51115
	0.625	-0.0320878				1.57157	3.4069	8.70968e-12	0.09769	0.35557	0.51344
	0.3125	0.0337155				1.58158	3.41744	8.70968e-12	0.09797	0.35745	0.51572
	0.15625	-0.0449061				1.59159	3.4279	8.70968e-12	0.09824	0.35932	0.518
	0	0				1.6016	3.4383	8.70968e-12	0.09852	0.36119	0.52027
MET1_mut_M1204A	10	0.187727				1.61161	3.44863	8.70968e-12	0.09879	0.36306	0.52253
	5	0.171553				1.62162	3.4589	8.70968e-12	0.09905	0.36492	0.52478
	2.5	0.18997				1.63163	3.4691	8.70968e-12	0.09932	0.36678	0.52702
	1.25	0.110574				1.64164	3.47923	8.70968e-12	0.09959	0.36863	0.52925
	0.625	0.0798104				1.65165	3.48931	8.70968e-12	0.09985	0.37048	0.53148
	0.3125	0.0420994				1.66166	3.49931	8.70968e-12	0.10011	0.37233	0.53369
	0.15625	0.00198113				1.67167	3.50925	8.70968e-12	0.10037	0.37417	0.5359
	0	0				1.68168	3.51913	8.70968e-12	0.10063	0.37601	0.5381
MET1_mut_R1206A	10	1.18486				1.69169	3.52895	8.70968e-12	0.10088	0.37784	0.54029
	5	0.819161				1.7017	3.53871	8.70968e-12	0.10114	0.37967	0.54248
	2.5	0.523408				1.71171	3.5484	8.70968e-12	0.10139	0.3815	0.54465
	1.25	0.286655				1.72172	3.55804	8.70968e-12	0.10164	0.38332	0.54682
	0.625	0.169924				1.73173	3.56762	8.70968e-12	0.10189	0.38514	0.54898
	0.3125	0.0763822				1.74174	3.57713	8.70968e-12	0.10213	0.38695	0.55113
	0.15625	0.0145203				1.75175	3.58659	8.70968e-12	0.10238	0.38876	0.55328
	0	0				1.76176	3.59599	8.70968e-12	0.10262	0.39057	0.55541
MET1_mut_F1207A	10	1.24076				1.77177	3.60533	8.70968e-12	0.10287	0.39237	0.55754
	5	1.00537				1.78178	3.61461	8.70968e-12	0.10311	0.39417	0.55966
	2.5	0.701391				1.79179	3.62384	8.70968e-12	0.10335	0.39597	0.56177
	1.25	0.418284				1.8018	3.63301	8.70968e-12	0.10358	0.39776	0.56388
	0.625	0.254651				1.81181	3.64213	8.70968e-12	0.10382	0.39954	0.56597
	0.3125	0.120324				1.82182	3.65119	8.70968e-12	0.10405	0.40133	0.56806
	0.15625	0.0588085				1.83183	3.6602	8.70968e-12	0.10429	0.40311	0.57014
	0	0				1.84184	3.66915	8.70968e-12	0.10452	0.40488	0.57222
						1.85185	3.67805	8.70968e-12	0.10475	0.40666	0.57428
						1.86186	3.68689	8.70968e-12	0.10498	0.40843	0.57634
						1.87187	3.69569	8.70968e-12	0.1052	0.41019	0.57839
						1.88188	3.70443	8.70968e-12	0.10543	0.41195	0.58044
						1.89189	3.71312	8.70968e-12	0.10565	0.41371	0.58247
						1.9019	3.72176	8.70968e-12	0.10588	0.41546	0.5845
						1.91191	3.73034	8.70968e-12	0.1061	0.41722	0.58653
						1.92192	3.73888	8.70968e-12	0.10632	0.41896	0.58854
						1.93193	3.74737	8.70968e-12	0.10654	0.42071	0.59055
						1.94194	3.7558	8.70968e-12	0.10675	0.42244	0.59255
						1.95195	3.76419	8.70968e-12	0.10697	0.42418	0.59454
						1.96196	3.77253	8.70968e-12	0.10719	0.42591	0.59653
						1.97197	3.78082	8.70968e-12	0.1074	0.42764	0.59851
						1.98198	3.78907	8.70968e-12	0.10761	0.42937	0.60048
						1.99199	3.79726	8.70968e-12	0.10782	0.43109	0.60244
						2.002	3.80541	8.70968e-12	0.10803	0.43281	0.6044
						2.01201	3.81352	8.70968e-12	0.10824	0.43452	0.60635
						2.02202	3.82157	8.70968e-12	0.10844	0.43623	0.6083
						2.03203	3.82958	8.70968e-12	0.10865	0.43794	0.61024
						2.04204	3.83755	8.70968e-12	0.10885	0.43964	0.61217
						2.05205	3.84547	8.70968e-12	0.10906	0.44134	0.61409
						2.06206	3.85335	8.70968e-12	0.10926	0.44304	0.61601
						2.07207	3.86118	8.70968e-12	0.10946	0.44473	0.61792
						2.08208	3.86897	8.70968e-12	0.10966	0.44642	0.61982
						2.09209	3.87671	8.70968e-12	0.10986	0.44811	0.62172
						2.1021	3.88441	8.70968e-12	0.11005	0.44979	0.62361
						2.11211	3.89207	8.70968e-12	0.11025	0.45147	0.6255
						2.12212	3.89969	8.70968e-12	0.11045	0.45315	0.62737
						2.13213	3.90726	8.70968e-12	0.11064	0.45482	0.62925
						2.14214	3.91479	8.70968e-12	0.11083	0.45649	0.63111
						2.15215	3.92228	8.70968e-12	0.11102	0.45816	0.63297
						2.16216	3.92973	8.70968e-12	0.11121	0.45982	0.63482
						2.17217	3.93714	8.70968e-12	0.1114	0.46148	0.63667
						2.18218	3.94451	8.70968e-12	0.11159	0.46313	0.63851
						2.19219	3.95184	8.70968e-12	0.11178	0.46479	0.64034
						2.2022	3.95913	8.70968e-12	0.11196	0.46643	0.64217
						2.21221	3.96638	8.70968e-12	0.11215	0.46808	0.64399
						2.22222	3.97359	8.70968e-12	0.11233	0.46972	0.6458
						2.23223	3.98076	8.70968e-12	0.11251	0.47136	0.64761
						2.24224	3.9879	8.70968e-12	0.11269	0.473	0.64941
						2.25225	3.99499	8.70968e-12	0.11287	0.47463	0.65121
						2.26226	4.00205	8.70968e-12	0.11305	0.47626	0.653
						2.27227	4.00907	8.70968e-12	0.11323	0.47788	0.65478
						2.28228	4.01605	8.70968e-12	0.11341	0.47951	0.65656
						2.29229	4.023	8.70968e-12	0.11359	0.48113	0.65833
						2.3023	4.02991	8.70968e-12	0.11376	0.48274	0.6601
						2.31231	4.03678	8.70968e-12	0.11394	0.48436	0.66186
						2.32232	4.04362	8.70968e-12	0.11411	0.48596	0.66361
						2.33233	4.05042	8.70968e-12	0.11428	0.48757	0.66536
						2.34234	4.05718	8.70968e-12	0.11445	0.48917	0.6671
						2.35235	4.06391	8.70968e-12	0.11462	0.49077	0.66884
						2.36236	4.07061	8.70968e-12	0.11479	0.49237	0.67057
						2.37237	4.07727	8.70968e-12	0.11496	0.49396	0.6723
						2.38238	4.08389	8.70968e-12	0.11513	0.49556	0.67402
						2.39239	4.09049	8.70968e-12	0.1153	0.49714	0.67573
						2.4024	4.09704	8.70968e-12	0.11546	0.49873	0.67744
						2.41241	4.10357	8.70968e-12	0.11563	0.50031	0.67914
						2.42242	4.11006	8.70968e-12	0.11579	0.50189	0.68084
						2.43243	4.11652	8.70968e-12	0.11596	0.50346	0.68253
						2.44244	4.12294	8.70968e-12	0.11612	0.50503	0.68421
						2.45245	4.12934	8.70968e-12	0.11628	0.5066	0.68589
						2.46246	4.1357	8.70968e-12	0.11644	0.50817	0.68757
						2.47247	4.14202	8.70968e-12	0.1166	0.50973	0.68924
						2.48248	4.14832	8.70968e-12	0.11676	0.51129	0.6909
						2.49249	4.15458	8.70968e-12	0.11692	0.51284	0.69256
						2.5	4.15926	8.70968e-12	0.11704	0.51401	0.6938
						2.5025	4.16082	8.70968e-12	0.11708	0.5144	0.69421
						2.51251	4.16702	8.70968e-12	0.11723	0.51595	0.69586
						2.52252	4.17319	8.70968e-12	0.11739	0.51749	0.69751
						2.53253	4.17933	8.70968e-12	0.11754	0.51904	0.69914
						2.54254	4.18544	8.70968e-12	0.1177	0.52058	0.70077
						2.55255	4.19152	8.70968e-12	0.11785	0.52212	0.7024
						2.56256	4.19757	8.70968e-12	0.118	0.52365	0.70402
						2.57257	4.20359	8.70968e-12	0.11815	0.52518	0.70564
						2.58258	4.20958	8.70968e-12	0.1183	0.52671	0.70725
						2.59259	4.21554	8.70968e-12	0.11845	0.52824	0.70886
						2.6026	4.22147	8.70968e-12	0.1186	0.52976	0.71046
						2.61261	4.22738	8.70968e-12	0.11875	0.53128	0.71205
						2.62262	4.23325	8.70968e-12	0.1189	0.5328	0.71364
						2.63263	4.2391	8.70968e-12	0.11905	0.53431	0.71523
						2.64264	4.24491	8.70968e-12	0.11919	0.53582	0.71681
						2.65265	4.2507	8.70968e-12	0.11934	0.53733	0.71838
						2.66266	4.25646	8.70968e-12	0.11948	0.53884	0.71996
						2.67267	4.2622	8.70968e-12	0.11963	0.54034	0.72152
						2.68268	4.2679	8.70968e-12	0.11977	0.54184	0.72308
						2.69269	4.27358	8.70968e-12	0.11991	0.54333	0.72464
						2.7027	4.27923	8.70968e-12	0.12005	0.54483	0.72619
						2.71271	4.28486	8.70968e-12	0.12019	0.54632	0.72773
						2.72272	4.29046	8.70968e-12	0.12033	0.54781	0.72927
						2.73273	4.29603	8.70968e-12	0.12047	0.54929	0.73081
						2.74274	4.30157	8.70968e-12	0.12061	0.55077	0.73234
						2.75275	4.30709	8.70968e-12	0.12075	0.55225	0.73387
						2.76276	4.31259	8.70968e-12	0.12089	0.55373	0.73539
						2.77277	4.31805	8.70968e-12	0.12103	0.5552	0.73691
						2.78278	4.32349	8.70968e-12	0.12116	0.55667	0.73842
						2.79279	4.32891	8.70968e-12	0.1213	0.55814	0.73993
						2.8028	4.3343	8.70968e-12	0.12143	0.55961	0.74143
						2.81281	4.33967	8.70968e-12	0.12157	0.56107	0.74293
						2.82282	4.34501	8.70968e-12	0.1217	0.56253	0.74442
						2.83283	4.35033	8.70968e-12	0.12183	0.56399	0.74591
						2.84284	4.35562	8.70968e-12	0.12197	0.56544	0.7474
						2.85285	4.36089	8.70968e-12	0.1221	0.56689	0.74888
						2.86286	4.36613	8.70968e-12	0.12223	0.56834	0.75035
						2.87287	4.37135	8.70968e-12	0.12236	0.56979	0.75183
						2.88288	4.37654	8.70968e-12	0.12249	0.57123	0.75329
						2.89289	4.38171	8.70968e-12	0.12262	0.57267	0.75475
						2.9029	4.38686	8.70968e-12	0.12275	0.57411	0.75621
						2.91291	4.39199	8.70968e-12	0.12287	0.57554	0.75767
						2.92292	4.39709	8.70968e-12	0.123	0.57697	0.75911
						2.93293	4.40217	8.70968e-12	0.12313	0.5784	0.76056
						2.94294	4.40722	8.70968e-12	0.12325	0.57983	0.762
						2.95295	4.41226	8.70968e-12	0.12338	0.58125	0.76343
						2.96296	4.41727	8.70968e-12	0.1235	0.58268	0.76487
						2.97297	4.42225	8.70968e-12	0.12363	0.58409	0.76629
						2.98298	4.42722	8.70968e-12	0.12375	0.58551	0.76772
						2.99299	4.43216	8.70968e-12	0.12387	0.58692	0.76913
						3.003	4.43708	8.70968e-12	0.124	0.58833	0.77055
						3.01301	4.44198	8.70968e-12	0.12412	0.58974	0.77196
						3.02302	4.44686	8.70968e-12	0.12424	0.59115	0.77336
						3.03303	4.45172	8.70968e-12	0.12436	0.59255	0.77477
						3.04304	4.45655	8.70968e-12	0.12448	0.59395	0.77616
						3.05305	4.46136	8.70968e-12	0.1246	0.59535	0.77756
						3.06306	4.46615	8.70968e-12	0.12472	0.59674	0.77895
						3.07307	4.47093	8.70968e-12	0.12484	0.59814	0.78033
						3.08308	4.47568	8.70968e-12	0.12496	0.59953	0.78171
						3.09309	4.48041	8.70968e-12	0.12507	0.60091	0.78309
						3.1031	4.48511	8.70968e-12	0.12519	0.6023	0.78446
						3.11311	4.4898	8.70968e-12	0.12531	0.60368	0.78583
						3.12312	4.49447	8.70968e-12	0.12542	0.60506	0.78719
						3.13313	4.49912	8.70968e-12	0.12554	0.60644	0.78855
						3.14314	4.50375	8.70968e-12	0.12565	0.60781	0.78991
						3.15315	4.50835	8.70968e-12	0.12577	0.60918	0.79126
						3.16316	4.51294	8.70968e-12	0.12588	0.61055	0.79261
						3.17317	4.51751	8.70968e-12	0.12599	0.61192	0.79396
						3.18318	4.52206	8.70968e-12	0.12611	0.61328	0.7953
						3.19319	4.52659	8.70968e-12	0.12622	0.61465	0.79664
						3.2032	4.5311	8.70968e-12	0.12633	0.616	0.79797
						3.21321	4.53559	8.70968e-12	0.12644	0.61736	0.7993
						3.22322	4.54006	8.70968e-12	0.12655	0.61872	0.80062
						3.23323	4.54451	8.70968e-12	0.12666	0.62007	0.80194
						3.24324	4.54895	8.70968e-12	0.12677	0.62142	0.80326
						3.25325	4.55336	8.70968e-12	0.12688	0.62276	0.80457
						3.26326	4.55776	8.70968e-12	0.12699	0.62411	0.80588
						3.27327	4.56214	8.70968e-12	0.1271	0.62545	0.80719
						3.28328	4.5665	8.70968e-12	0.12721	0.62679	0.80849
						3.29329	4.57084	8.70968e-12	0.12731	0.62813	0.80979
						3.3033	4.57516	8.70968e-12	0.12742	0.62946	0.81109
						3.31331	4.57947	8.70968e-12	0.12753	0.63079	0.81238
						3.32332	4.58376	8.70968e-12	0.12763	0.63212	0.81367
						3.33333	4.58803	8.70968e-12	0.12774	0.63345	0.81495
						3.34334	4.59228	8.70968e-12	0.12784	0.63478	0.81623
						3.35335	4.59651	8.70968e-12	0.12795	0.6361	0.81751
						3.36336	4.60073	8.70968e-12	0.12805	0.63742	0.81878
						3.37337	4.60493	8.70968e-12	0.12816	0.63874	0.82005
						3.38338	4.60911	8.70968e-12	0.12826	0.64005	0.82131
						3.39339	4.61328	8.70968e-12	0.12836	0.64136	0.82258
						3.4034	4.61743	8.70968e-12	0.12846	0.64267	0.82383
						3.41341	4.62156	8.70968e-12	0.12857	0.64398	0.82509
						3.42342	4.62567	8.70968e-12	0.12867	0.64529	0.82634
						3.43343	4.62977	8.70968e-12	0.12877	0.64659	0.82759
						3.44344	4.63385	8.70968e-12	0.12887	0.64789	0.82883
						3.45345	4.63791	8.70968e-12	0.12897	0.64919	0.83007
						3.46346	4.64196	8.70968e-12	0.12907	0.65049	0.83131
						3.47347	4.646	8.70968e-12	0.12917	0.65178	0.83255
						3.48348	4.65001	8.70968e-12	0.12927	0.65307	0.83378
						3.49349	4.65401	8.70968e-12	0.12937	0.65436	0.835
						3.5035	4.65799	8.70968e-12	0.12946	0.65565	0.83623
						3.51351	4.66196	8.70968e-12	0.12956	0.65694	0.83745
						3.52352	4.66591	8.70968e-12	0.12966	0.65822	0.83866
						3.53353	4.66985	8.70968e-12	0.12975	0.6595	0.83988
						3.54354	4.67377	8.70968e-12	0.12985	0.66078	0.84109
						3.55355	4.67767	8.70968e-12	0.12995	0.66205	0.84229
						3.56356	4.68156	8.70968e-12	0.13004	0.66333	0.8435
						3.57357	4.68544	8.70968e-12	0.13014	0.6646	0.8447
						3.58358	4.6893	8.70968e-12	0.13023	0.66587	0.84589
						3.59359	4.69314	8.70968e-12	0.13033	0.66713	0.84709
						3.6036	4.69697	8.70968e-12	0.13042	0.6684	0.84828
						3.61361	4.70078	8.70968e-12	0.13052	0.66966	0.84946
						3.62362	4.70458	8.70968e-12	0.13061	0.67092	0.85065
						3.63363	4.70836	8.70968e-12	0.1307	0.67218	0.85183
						3.64364	4.71213	8.70968e-12	0.13079	0.67343	0.853
						3.65365	4.71589	8.70968e-12	0.13089	0.67469	0.85418
						3.66366	4.71963	8.70968e-12	0.13098	0.67594	0.85535
						3.67367	4.72335	8.70968e-12	0.13107	0.67719	0.85652
						3.68368	4.72706	8.70968e-12	0.13116	0.67843	0.85768
						3.69369	4.73076	8.70968e-12	0.13125	0.67968	0.85884
						3.7037	4.73444	8.70968e-12	0.13134	0.68092	0.86
						3.71371	4.73811	8.70968e-12	0.13143	0.68216	0.86115
						3.72372	4.74176	8.70968e-12	0.13152	0.6834	0.86231
						3.73373	4.7454	8.70968e-12	0.13161	0.68463	0.86346
						3.74374	4.74903	8.70968e-12	0.1317	0.68587	0.8646
						3.75375	4.75264	8.70968e-12	0.13179	0.6871	0.86574
						3.76376	4.75624	8.70968e-12	0.13188	0.68833	0.86688
						3.77377	4.75983	8.70968e-12	0.13196	0.68955	0.86802
						3.78378	4.7634	8.70968e-12	0.13205	0.69078	0.86915
						3.79379	4.76696	8.70968e-12	0.13214	0.692	0.87028
						3.8038	4.7705	8.70968e-12	0.13222	0.69322	0.87141
						3.81381	4.77403	8.70968e-12	0.13231	0.69444	0.87253
						3.82382	4.77755	8.70968e-12	0.1324	0.69566	0.87365
						3.83383	4.78105	8.70968e-12	0.13248	0.69687	0.87477
						3.84384	4.78454	8.70968e-12	0.13257	0.69808	0.87589
						3.85385	4.78802	8.70968e-12	0.13265	0.69929	0.877
						3.86386	4.79149	8.70968e-12	0.13274	0.7005	0.87811
						3.87387	4.79494	8.70968e-12	0.13282	0.70171	0.87922
						3.88388	4.79838	8.70968e-12	0.13291	0.70291	0.88032
						3.89389	4.8018	8.70968e-12	0.13299	0.70411	0.88142
						3.9039	4.80522	8.70968e-12	0.13307	0.70531	0.88252
						3.91391	4.80862	8.70968e-12	0.13316	0.70651	0.88361
						3.92392	4.81201	8.70968e-12	0.13324	0.70771	0.8847
						3.93393	4.81538	8.70968e-12	0.13332	0.7089	0.88579
						3.94394	4.81875	8.70968e-12	0.1334	0.71009	0.88688
						3.95395	4.8221	8.70968e-12	0.13349	0.71128	0.88796
						3.96396	4.82544	8.70968e-12	0.13357	0.71247	0.88904
						3.97397	4.82877	8.70968e-12	0.13365	0.71365	0.89012
						3.98398	4.83208	8.70968e-12	0.13373	0.71484	0.89119
						3.99399	4.83538	8.70968e-12	0.13381	0.71602	0.89226
						4.004	4.83867	8.70968e-12	0.13389	0.7172	0.89333
						4.01401	4.84195	8.70968e-12	0.13397	0.71837	0.8944
						4.02402	4.84522	8.70968e-12	0.13405	0.71955	0.89546
						4.03403	4.84847	8.70968e-12	0.13413	0.72072	0.89652
						4.04404	4.85172	8.70968e-12	0.13421	0.72189	0.89758
						4.05405	4.85495	8.70968e-12	0.13429	0.72306	0.89864
						4.06406	4.85817	8.70968e-12	0.13437	0.72423	0.89969
						4.07407	4.86138	8.70968e-12	0.13444	0.72539	0.90074
						4.08408	4.86457	8.70968e-12	0.13452	0.72656	0.90179
						4.09409	4.86776	8.70968e-12	0.1346	0.72772	0.90283
						4.1041	4.87093	8.70968e-12	0.13468	0.72888	0.90387
						4.11411	4.87409	8.70968e-12	0.13475	0.73003	0.90491
						4.12412	4.87724	8.70968e-12	0.13483	0.73119	0.90595
						4.13413	4.88038	8.70968e-12	0.13491	0.73234	0.90698
						4.14414	4.88351	8.70968e-12	0.13498	0.73349	0.90801
						4.15415	4.88663	8.70968e-12	0.13506	0.73464	0.90904
						4.16416	4.88974	8.70968e-12	0.13513	0.73579	0.91007
						4.17417	4.89283	8.70968e-12	0.13521	0.73694	0.91109
						4.18418	4.89592	8.70968e-12	0.13529	0.73808	0.91211
						4.19419	4.89899	8.70968e-12	0.13536	0.73922	0.91313
						4.2042	4.90206	8.70968e-12	0.13543	0.74036	0.91414
						4.21421	4.90511	8.70968e-12	0.13551	0.7415	0.91516
						4.22422	4.90815	8.70968e-12	0.13558	0.74264	0.91617
						4.23423	4.91118	8.70968e-12	0.13566	0.74377	0.91717
						4.24424	4.9142	8.70968e-12	0.13573	0.7449	0.91818
						4.25425	4.91721	8.70968e-12	0.1358	0.74603	0.91918
						4.26426	4.92021	8.70968e-12	0.13588	0.74716	0.92018
						4.27427	4.9232	8.70968e-12	0.13595	0.74829	0.92118
						4.28428	4.92618	8.70968e-12	0.13602	0.74941	0.92217
						4.29429	4.92915	8.70968e-12	0.13609	0.75053	0.92317
						4.3043	4.9321	8.70968e-12	0.13616	0.75165	0.92416
						4.31431	4.93505	8.70968e-12	0.13624	0.75277	0.92514
						4.32432	4.93799	8.70968e-12	0.13631	0.75389	0.92613
						4.33433	4.94092	8.70968e-12	0.13638	0.75501	0.92711
						4.34434	4.94384	8.70968e-12	0.13645	0.75612	0.92809
						4.35435	4.94674	8.70968e-12	0.13652	0.75723	0.92907
						4.36436	4.94964	8.70968e-12	0.13659	0.75834	0.93004
						4.37437	4.95253	8.70968e-12	0.13666	0.75945	0.93102
						4.38438	4.95541	8.70968e-12	0.13673	0.76055	0.93199
						4.39439	4.95828	8.70968e-12	0.1368	0.76166	0.93296
						4.4044	4.96113	8.70968e-12	0.13687	0.76276	0.93392
						4.41441	4.96398	8.70968e-12	0.13694	0.76386	0.93488
						4.42442	4.96682	8.70968e-12	0.13701	0.76496	0.93584
						4.43443	4.96965	8.70968e-12	0.13708	0.76606	0.9368
						4.44444	4.97247	8.70968e-12	0.13714	0.76715	0.93776
						4.45445	4.97528	8.70968e-12	0.13721	0.76824	0.93871
						4.46446	4.97808	8.70968e-12	0.13728	0.76933	0.93966
						4.47447	4.98087	8.70968e-12	0.13735	0.77042	0.94061
						4.48448	4.98366	8.70968e-12	0.13741	0.77151	0.94156
						4.49449	4.98643	8.70968e-12	0.13748	0.7726	0.9425
						4.5045	4.98919	8.70968e-12	0.13755	0.77368	0.94345
						4.51451	4.99195	8.70968e-12	0.13762	0.77476	0.94439
						4.52452	4.99469	8.70968e-12	0.13768	0.77584	0.94532
						4.53453	4.99743	8.70968e-12	0.13775	0.77692	0.94626
						4.54454	5.00016	8.70968e-12	0.13781	0.778	0.94719
						4.55455	5.00288	8.70968e-12	0.13788	0.77908	0.94812
						4.56456	5.00558	8.70968e-12	0.13795	0.78015	0.94905
						4.57457	5.00828	8.70968e-12	0.13801	0.78122	0.94998
						4.58458	5.01098	8.70968e-12	0.13808	0.78229	0.9509
						4.59459	5.01366	8.70968e-12	0.13814	0.78336	0.95182
						4.6046	5.01633	8.70968e-12	0.13821	0.78443	0.95274
						4.61461	5.019	8.70968e-12	0.13827	0.78549	0.95366
						4.62462	5.02165	8.70968e-12	0.13833	0.78655	0.95457
						4.63463	5.0243	8.70968e-12	0.1384	0.78762	0.95549
						4.64464	5.02694	8.70968e-12	0.13846	0.78868	0.9564
						4.65465	5.02957	8.70968e-12	0.13853	0.78973	0.9573
						4.66466	5.03219	8.70968e-12	0.13859	0.79079	0.95821
						4.67467	5.03481	8.70968e-12	0.13865	0.79184	0.95911
						4.68468	5.03741	8.70968e-12	0.13872	0.7929	0.96002
						4.69469	5.04001	8.70968e-12	0.13878	0.79395	0.96092
						4.7047	5.04259	8.70968e-12	0.13884	0.795	0.96181
						4.71471	5.04517	8.70968e-12	0.1389	0.79604	0.96271
						4.72472	5.04775	8.70968e-12	0.13896	0.79709	0.9636
						4.73473	5.05031	8.70968e-12	0.13903	0.79814	0.96449
						4.74474	5.05286	8.70968e-12	0.13909	0.79918	0.96538
						4.75475	5.05541	8.70968e-12	0.13915	0.80022	0.96627
						4.76476	5.05795	8.70968e-12	0.13921	0.80126	0.96715
						4.77477	5.06048	8.70968e-12	0.13927	0.8023	0.96804
						4.78478	5.063	8.70968e-12	0.13933	0.80333	0.96892
						4.79479	5.06551	8.70968e-12	0.13939	0.80437	0.96979
						4.8048	5.06802	8.70968e-12	0.13945	0.8054	0.97067
						4.81481	5.07052	8.70968e-12	0.13951	0.80643	0.97155
						4.82482	5.07301	8.70968e-12	0.13957	0.80746	0.97242
						4.83483	5.07549	8.70968e-12	0.13963	0.80849	0.97329
						4.84484	5.07797	8.70968e-12	0.13969	0.80951	0.97416
						4.85485	5.08043	8.70968e-12	0.13975	0.81054	0.97502
						4.86486	5.08289	8.70968e-12	0.13981	0.81156	0.97589
						4.87487	5.08534	8.70968e-12	0.13987	0.81258	0.97675
						4.88488	5.08779	8.70968e-12	0.13993	0.8136	0.97761
						4.89489	5.09022	8.70968e-12	0.13999	0.81462	0.97847
						4.9049	5.09265	8.70968e-12	0.14005	0.81563	0.97932
						4.91491	5.09507	8.70968e-12	0.14011	0.81665	0.98018
						4.92492	5.09749	8.70968e-12	0.14016	0.81766	0.98103
						4.93493	5.09989	8.70968e-12	0.14022	0.81867	0.98188
						4.94494	5.10229	8.70968e-12	0.14028	0.81968	0.98273
						4.95495	5.10468	8.70968e-12	0.14034	0.82069	0.98357
						4.96496	5.10706	8.70968e-12	0.1404	0.8217	0.98442
						4.97497	5.10944	8.70968e-12	0.14045	0.8227	0.98526
						4.98498	5.11181	8.70968e-12	0.14051	0.82371	0.9861
						4.99499	5.11417	8.70968e-12	0.14057	0.82471	0.98694
						5	5.11535	8.70968e-12	0.14059	0.82521	0.98736
						5.00501	5.11652	8.70968e-12	0.14062	0.82571	0.98777
						5.01502	5.11887	8.70968e-12	0.14068	0.82671	0.98861
						5.02503	5.12121	8.70968e-12	0.14074	0.8277	0.98944
						5.03504	5.12354	8.70968e-12	0.14079	0.8287	0.99027
						5.04505	5.12587	8.70968e-12	0.14085	0.82969	0.9911
						5.05506	5.12819	8.70968e-12	0.1409	0.83069	0.99193
						5.06507	5.1305	8.70968e-12	0.14096	0.83168	0.99275
						5.07508	5.1328	8.70968e-12	0.14101	0.83267	0.99357
						5.08509	5.1351	8.70968e-12	0.14107	0.83365	0.9944
						5.0951	5.13739	8.70968e-12	0.14112	0.83464	0.99521
						5.10511	5.13967	8.70968e-12	0.14118	0.83562	0.99603
						5.11512	5.14195	8.70968e-12	0.14123	0.83661	0.99685
						5.12513	5.14422	8.70968e-12	0.14129	0.83759	0.99766
						5.13514	5.14648	8.70968e-12	0.14134	0.83857	0.99847
						5.14515	5.14874	8.70968e-12	0.1414	0.83955	0.99928
						5.15516	5.15099	8.70968e-12	0.14145	0.84052	1.00009
						5.16517	5.15323	8.70968e-12	0.14151	0.8415	1.0009
						5.17518	5.15546	8.70968e-12	0.14156	0.84247	1.0017
						5.18519	5.15769	8.70968e-12	0.14161	0.84345	1.0025
						5.1952	5.15991	8.70968e-12	0.14167	0.84442	1.00331
						5.20521	5.16213	8.70968e-12	0.14172	0.84539	1.0041
						5.21522	5.16434	8.70968e-12	0.14177	0.84635	1.0049
						5.22523	5.16654	8.70968e-12	0.14183	0.84732	1.0057
						5.23524	5.16874	8.70968e-12	0.14188	0.84828	1.00649
						5.24525	5.17092	8.70968e-12	0.14193	0.84925	1.00728
						5.25526	5.17311	8.70968e-12	0.14198	0.85021	1.00807
						5.26527	5.17528	8.70968e-12	0.14204	0.85117	1.00886
						5.27528	5.17745	8.70968e-12	0.14209	0.85213	1.00965
						5.28529	5.17962	8.70968e-12	0.14214	0.85309	1.01043
						5.2953	5.18177	8.70968e-12	0.14219	0.85404	1.01122
						5.30531	5.18392	8.70968e-12	0.14224	0.855	1.012
						5.31532	5.18607	8.70968e-12	0.14229	0.85595	1.01278
						5.32533	5.18821	8.70968e-12	0.14235	0.8569	1.01355
						5.33534	5.19034	8.70968e-12	0.1424	0.85785	1.01433
						5.34535	5.19246	8.70968e-12	0.14245	0.8588	1.0151
						5.35536	5.19458	8.70968e-12	0.1425	0.85975	1.01588
						5.36537	5.19669	8.70968e-12	0.14255	0.86069	1.01665
						5.37538	5.1988	8.70968e-12	0.1426	0.86164	1.01742
						5.38539	5.2009	8.70968e-12	0.14265	0.86258	1.01818
						5.3954	5.203	8.70968e-12	0.1427	0.86352	1.01895
						5.40541	5.20509	8.70968e-12	0.14275	0.86446	1.01971
						5.41542	5.20717	8.70968e-12	0.1428	0.8654	1.02048
						5.42543	5.20924	8.70968e-12	0.14285	0.86634	1.02124
						5.43544	5.21131	8.70968e-12	0.1429	0.86727	1.022
						5.44545	5.21338	8.70968e-12	0.14295	0.86821	1.02275
						5.45546	5.21544	8.70968e-12	0.143	0.86914	1.02351
						5.46547	5.21749	8.70968e-12	0.14305	0.87007	1.02426
						5.47548	5.21954	8.70968e-12	0.1431	0.871	1.02502
						5.48549	5.22158	8.70968e-12	0.14314	0.87193	1.02577
						5.4955	5.22361	8.70968e-12	0.14319	0.87286	1.02652
						5.50551	5.22564	8.70968e-12	0.14324	0.87378	1.02726
						5.51552	5.22767	8.70968e-12	0.14329	0.87471	1.02801
						5.52553	5.22968	8.70968e-12	0.14334	0.87563	1.02875
						5.53554	5.23169	8.70968e-12	0.14339	0.87655	1.0295
						5.54555	5.2337	8.70968e-12	0.14344	0.87747	1.03024
						5.55556	5.2357	8.70968e-12	0.14348	0.87839	1.03098
						5.56557	5.2377	8.70968e-12	0.14353	0.87931	1.03172
						5.57558	5.23969	8.70968e-12	0.14358	0.88022	1.03245
						5.58559	5.24167	8.70968e-12	0.14363	0.88114	1.03319
						5.5956	5.24365	8.70968e-12	0.14367	0.88205	1.03392
						5.60561	5.24562	8.70968e-12	0.14372	0.88296	1.03465
						5.61562	5.24759	8.70968e-12	0.14377	0.88387	1.03538
						5.62563	5.24955	8.70968e-12	0.14381	0.88478	1.03611
						5.63564	5.2515	8.70968e-12	0.14386	0.88569	1.03684
						5.64565	5.25345	8.70968e-12	0.14391	0.88659	1.03756
						5.65566	5.2554	8.70968e-12	0.14395	0.8875	1.03828
						5.66567	5.25734	8.70968e-12	0.144	0.8884	1.03901
						5.67568	5.25927	8.70968e-12	0.14405	0.88931	1.03973
						5.68569	5.2612	8.70968e-12	0.14409	0.89021	1.04045
						5.6957	5.26312	8.70968e-12	0.14414	0.89111	1.04116
						5.70571	5.26504	8.70968e-12	0.14418	0.892	1.04188
						5.71572	5.26695	8.70968e-12	0.14423	0.8929	1.04259
						5.72573	5.26886	8.70968e-12	0.14428	0.8938	1.04331
						5.73574	5.27076	8.70968e-12	0.14432	0.89469	1.04402
						5.74575	5.27266	8.70968e-12	0.14437	0.89558	1.04473
						5.75576	5.27455	8.70968e-12	0.14441	0.89647	1.04544
						5.76577	5.27644	8.70968e-12	0.14446	0.89736	1.04614
						5.77578	5.27832	8.70968e-12	0.1445	0.89825	1.04685
						5.78579	5.28019	8.70968e-12	0.14455	0.89914	1.04755
						5.7958	5.28206	8.70968e-12	0.14459	0.90003	1.04825
						5.80581	5.28393	8.70968e-12	0.14464	0.90091	1.04896
						5.81582	5.28579	8.70968e-12	0.14468	0.9018	1.04965
						5.82583	5.28764	8.70968e-12	0.14472	0.90268	1.05035
						5.83584	5.28949	8.70968e-12	0.14477	0.90356	1.05105
						5.84585	5.29134	8.70968e-12	0.14481	0.90444	1.05174
						5.85586	5.29318	8.70968e-12	0.14486	0.90532	1.05244
						5.86587	5.29502	8.70968e-12	0.1449	0.90619	1.05313
						5.87588	5.29685	8.70968e-12	0.14494	0.90707	1.05382
						5.88589	5.29867	8.70968e-12	0.14499	0.90794	1.05451
						5.8959	5.30049	8.70968e-12	0.14503	0.90882	1.0552
						5.90591	5.30231	8.70968e-12	0.14507	0.90969	1.05588
						5.91592	5.30412	8.70968e-12	0.14512	0.91056	1.05657
						5.92593	5.30592	8.70968e-12	0.14516	0.91143	1.05725
						5.93594	5.30772	8.70968e-12	0.1452	0.9123	1.05793
						5.94595	5.30952	8.70968e-12	0.14525	0.91316	1.05861
						5.95596	5.31131	8.70968e-12	0.14529	0.91403	1.05929
						5.96597	5.3131	8.70968e-12	0.14533	0.91489	1.05997
						5.97598	5.31488	8.70968e-12	0.14537	0.91576	1.06065
						5.98599	5.31665	8.70968e-12	0.14542	0.91662	1.06132
						5.996	5.31843	8.70968e-12	0.14546	0.91748	1.062
						6.00601	5.32019	8.70968e-12	0.1455	0.91834	1.06267
						6.01602	5.32196	8.70968e-12	0.14554	0.9192	1.06334
						6.02603	5.32371	8.70968e-12	0.14558	0.92005	1.06401
						6.03604	5.32547	8.70968e-12	0.14563	0.92091	1.06468
						6.04605	5.32721	8.70968e-12	0.14567	0.92176	1.06534
						6.05606	5.32896	8.70968e-12	0.14571	0.92261	1.06601
						6.06607	5.3307	8.70968e-12	0.14575	0.92347	1.06667
						6.07608	5.33243	8.70968e-12	0.14579	0.92432	1.06733
						6.08609	5.33416	8.70968e-12	0.14583	0.92517	1.068
						6.0961	5.33589	8.70968e-12	0.14587	0.92601	1.06865
						6.10611	5.33761	8.70968e-12	0.14592	0.92686	1.06931
						6.11612	5.33932	8.70968e-12	0.14596	0.92771	1.06997
						6.12613	5.34104	8.70968e-12	0.146	0.92855	1.07063
						6.13614	5.34274	8.70968e-12	0.14604	0.92939	1.07128
						6.14615	5.34445	8.70968e-12	0.14608	0.93023	1.07193
						6.15616	5.34614	8.70968e-12	0.14612	0.93108	1.07259
						6.16617	5.34784	8.70968e-12	0.14616	0.93191	1.07324
						6.17618	5.34953	8.70968e-12	0.1462	0.93275	1.07388
						6.18619	5.35121	8.70968e-12	0.14624	0.93359	1.07453
						6.1962	5.35289	8.70968e-12	0.14628	0.93443	1.07518
						6.20621	5.35457	8.70968e-12	0.14632	0.93526	1.07582
						6.21622	5.35624	8.70968e-12	0.14636	0.93609	1.07647
						6.22623	5.35791	8.70968e-12	0.1464	0.93693	1.07711
						6.23624	5.35957	8.70968e-12	0.14644	0.93776	1.07775
						6.24625	5.36123	8.70968e-12	0.14648	0.93859	1.07839
						6.25626	5.36289	8.70968e-12	0.14652	0.93941	1.07903
						6.26627	5.36454	8.70968e-12	0.14656	0.94024	1.07967
						6.27628	5.36618	8.70968e-12	0.1466	0.94107	1.0803
						6.28629	5.36783	8.70968e-12	0.14663	0.94189	1.08094
						6.2963	5.36946	8.70968e-12	0.14667	0.94272	1.08157
						6.30631	5.3711	8.70968e-12	0.14671	0.94354	1.0822
						6.31632	5.37273	8.70968e-12	0.14675	0.94436	1.08284
						6.32633	5.37435	8.70968e-12	0.14679	0.94518	1.08346
						6.33634	5.37597	8.70968e-12	0.14683	0.946	1.08409
						6.34635	5.37759	8.70968e-12	0.14687	0.94682	1.08472
						6.35636	5.3792	8.70968e-12	0.1469	0.94763	1.08535
						6.36637	5.38081	8.70968e-12	0.14694	0.94845	1.08597
						6.37638	5.38242	8.70968e-12	0.14698	0.94926	1.08659
						6.38639	5.38402	8.70968e-12	0.14702	0.95008	1.08722
						6.3964	5.38561	8.70968e-12	0.14706	0.95089	1.08784
						6.40641	5.38721	8.70968e-12	0.14709	0.9517	1.08846
						6.41642	5.38879	8.70968e-12	0.14713	0.95251	1.08908
						6.42643	5.39038	8.70968e-12	0.14717	0.95332	1.08969
						6.43644	5.39196	8.70968e-12	0.14721	0.95413	1.09031
						6.44645	5.39354	8.70968e-12	0.14725	0.95493	1.09092
						6.45646	5.39511	8.70968e-12	0.14728	0.95574	1.09154
						6.46647	5.39668	8.70968e-12	0.14732	0.95654	1.09215
						6.47648	5.39824	8.70968e-12	0.14736	0.95735	1.09276
						6.48649	5.3998	8.70968e-12	0.14739	0.95815	1.09337
						6.4965	5.40136	8.70968e-12	0.14743	0.95895	1.09398
						6.50651	5.40291	8.70968e-12	0.14747	0.95975	1.09459
						6.51652	5.40446	8.70968e-12	0.1475	0.96055	1.09519
						6.52653	5.406	8.70968e-12	0.14754	0.96134	1.0958
						6.53654	5.40755	8.70968e-12	0.14758	0.96214	1.0964
						6.54655	5.40908	8.70968e-12	0.14761	0.96293	1.09701
						6.55656	5.41062	8.70968e-12	0.14765	0.96373	1.09761
						6.56657	5.41215	8.70968e-12	0.14769	0.96452	1.09821
						6.57658	5.41367	8.70968e-12	0.14772	0.96531	1.09881
						6.58659	5.41519	8.70968e-12	0.14776	0.9661	1.09941
						6.5966	5.41671	8.70968e-12	0.1478	0.96689	1.1
						6.60661	5.41823	8.70968e-12	0.14783	0.96768	1.1006
						6.61662	5.41974	8.70968e-12	0.14787	0.96847	1.10119
						6.62663	5.42125	8.70968e-12	0.1479	0.96925	1.10179
						6.63664	5.42275	8.70968e-12	0.14794	0.97004	1.10238
						6.64665	5.42425	8.70968e-12	0.14797	0.97082	1.10297
						6.65666	5.42575	8.70968e-12	0.14801	0.97161	1.10356
						6.66667	5.42724	8.70968e-12	0.14804	0.97239	1.10415
						6.67668	5.42873	8.70968e-12	0.14808	0.97317	1.10474
						6.68669	5.43021	8.70968e-12	0.14812	0.97395	1.10532
						6.6967	5.43169	8.70968e-12	0.14815	0.97473	1.10591
						6.70671	5.43317	8.70968e-12	0.14819	0.9755	1.10649
						6.71672	5.43464	8.70968e-12	0.14822	0.97628	1.10708
						6.72673	5.43612	8.70968e-12	0.14826	0.97706	1.10766
						6.73674	5.43758	8.70968e-12	0.14829	0.97783	1.10824
						6.74675	5.43905	8.70968e-12	0.14832	0.9786	1.10882
						6.75676	5.44051	8.70968e-12	0.14836	0.97938	1.1094
						6.76677	5.44196	8.70968e-12	0.14839	0.98015	1.10998
						6.77678	5.44342	8.70968e-12	0.14843	0.98092	1.11055
						6.78679	5.44486	8.70968e-12	0.14846	0.98168	1.11113
						6.7968	5.44631	8.70968e-12	0.1485	0.98245	1.1117
						6.80681	5.44775	8.70968e-12	0.14853	0.98322	1.11228
						6.81682	5.44919	8.70968e-12	0.14857	0.98399	1.11285
						6.82683	5.45063	8.70968e-12	0.1486	0.98475	1.11342
						6.83684	5.45206	8.70968e-12	0.14863	0.98551	1.11399
						6.84685	5.45349	8.70968e-12	0.14867	0.98628	1.11456
						6.85686	5.45491	8.70968e-12	0.1487	0.98704	1.11513
						6.86687	5.45633	8.70968e-12	0.14873	0.9878	1.11569
						6.87688	5.45775	8.70968e-12	0.14877	0.98856	1.11626
						6.88689	5.45917	8.70968e-12	0.1488	0.98932	1.11682
						6.8969	5.46058	8.70968e-12	0.14883	0.99007	1.11739
						6.90691	5.46199	8.70968e-12	0.14887	0.99083	1.11795
						6.91692	5.46339	8.70968e-12	0.1489	0.99158	1.11851
						6.92693	5.46479	8.70968e-12	0.14893	0.99234	1.11907
						6.93694	5.46619	8.70968e-12	0.14897	0.99309	1.11963
						6.94695	5.46759	8.70968e-12	0.149	0.99384	1.12019
						6.95696	5.46898	8.70968e-12	0.14903	0.99459	1.12074
						6.96697	5.47037	8.70968e-12	0.14907	0.99534	1.1213
						6.97698	5.47175	8.70968e-12	0.1491	0.99609	1.12186
						6.98699	5.47313	8.70968e-12	0.14913	0.99684	1.12241
						6.997	5.47451	8.70968e-12	0.14916	0.99759	1.12296
						7.00701	5.47589	8.70968e-12	0.1492	0.99833	1.12351
						7.01702	5.47726	8.70968e-12	0.14923	0.99908	1.12407
						7.02703	5.47863	8.70968e-12	0.14926	0.99982	1.12462
						7.03704	5.47999	8.70968e-12	0.14929	1.00057	1.12516
						7.04705	5.48136	8.70968e-12	0.14933	1.00131	1.12571
						7.05706	5.48272	8.70968e-12	0.14936	1.00205	1.12626
						7.06707	5.48407	8.70968e-12	0.14939	1.00279	1.1268
						7.07708	5.48542	8.70968e-12	0.14942	1.00353	1.12735
						7.08709	5.48677	8.70968e-12	0.14945	1.00426	1.12789
						7.0971	5.48812	8.70968e-12	0.14949	1.005	1.12844
						7.10711	5.48946	8.70968e-12	0.14952	1.00574	1.12898
						7.11712	5.4908	8.70968e-12	0.14955	1.00647	1.12952
						7.12713	5.49214	8.70968e-12	0.14958	1.00721	1.13006
						7.13714	5.49347	8.70968e-12	0.14961	1.00794	1.1306
						7.14715	5.49481	8.70968e-12	0.14964	1.00867	1.13113
						7.15716	5.49613	8.70968e-12	0.14968	1.0094	1.13167
						7.16717	5.49746	8.70968e-12	0.14971	1.01013	1.13221
						7.17718	5.49878	8.70968e-12	0.14974	1.01086	1.13274
						7.18719	5.5001	8.70968e-12	0.14977	1.01159	1.13328
						7.1972	5.50141	8.70968e-12	0.1498	1.01232	1.13381
						7.20721	5.50273	8.70968e-12	0.14983	1.01304	1.13434
						7.21722	5.50404	8.70968e-12	0.14986	1.01377	1.13487
						7.22723	5.50534	8.70968e-12	0.14989	1.01449	1.1354
						7.23724	5.50665	8.70968e-12	0.14992	1.01521	1.13593
						7.24725	5.50795	8.70968e-12	0.14995	1.01594	1.13646
						7.25726	5.50924	8.70968e-12	0.14999	1.01666	1.13698
						7.26727	5.51054	8.70968e-12	0.15002	1.01738	1.13751
						7.27728	5.51183	8.70968e-12	0.15005	1.0181	1.13804
						7.28729	5.51312	8.70968e-12	0.15008	1.01881	1.13856
						7.2973	5.51441	8.70968e-12	0.15011	1.01953	1.13908
						7.30731	5.51569	8.70968e-12	0.15014	1.02025	1.1396
						7.31732	5.51697	8.70968e-12	0.15017	1.02096	1.14013
						7.32733	5.51825	8.70968e-12	0.1502	1.02168	1.14065
						7.33734	5.51952	8.70968e-12	0.15023	1.02239	1.14117
						7.34735	5.52079	8.70968e-12	0.15026	1.0231	1.14168
						7.35736	5.52206	8.70968e-12	0.15029	1.02382	1.1422
						7.36737	5.52333	8.70968e-12	0.15032	1.02453	1.14272
						7.37738	5.52459	8.70968e-12	0.15035	1.02524	1.14323
						7.38739	5.52585	8.70968e-12	0.15038	1.02594	1.14375
						7.3974	5.5271	8.70968e-12	0.15041	1.02665	1.14426
						7.40741	5.52836	8.70968e-12	0.15044	1.02736	1.14477
						7.41742	5.52961	8.70968e-12	0.15047	1.02806	1.14529
						7.42743	5.53086	8.70968e-12	0.1505	1.02877	1.1458
						7.43744	5.5321	8.70968e-12	0.15052	1.02947	1.14631
						7.44745	5.53335	8.70968e-12	0.15055	1.03018	1.14682
						7.45746	5.53459	8.70968e-12	0.15058	1.03088	1.14732
						7.46747	5.53582	8.70968e-12	0.15061	1.03158	1.14783
						7.47748	5.53706	8.70968e-12	0.15064	1.03228	1.14834
						7.48749	5.53829	8.70968e-12	0.15067	1.03298	1.14884
						7.4975	5.53952	8.70968e-12	0.1507	1.03368	1.14935
						7.50751	5.54075	8.70968e-12	0.15073	1.03438	1.14985
						7.51752	5.54197	8.70968e-12	0.15076	1.03507	1.15035
						7.52753	5.54319	8.70968e-12	0.15079	1.03577	1.15086
						7.53754	5.54441	8.70968e-12	0.15081	1.03646	1.15136
						7.54755	5.54563	8.70968e-12	0.15084	1.03716	1.15186
						7.55756	5.54684	8.70968e-12	0.15087	1.03785	1.15235
						7.56757	5.54805	8.70968e-12	0.1509	1.03854	1.15285
						7.57758	5.54926	8.70968e-12	0.15093	1.03923	1.15335
						7.58759	5.55046	8.70968e-12	0.15096	1.03992	1.15385
						7.5976	5.55166	8.70968e-12	0.15099	1.04061	1.15434
						7.60761	5.55286	8.70968e-12	0.15101	1.0413	1.15484
						7.61762	5.55406	8.70968e-12	0.15104	1.04199	1.15533
						7.62763	5.55525	8.70968e-12	0.15107	1.04267	1.15582
						7.63764	5.55645	8.70968e-12	0.1511	1.04336	1.15632
						7.64765	5.55763	8.70968e-12	0.15113	1.04405	1.15681
						7.65766	5.55882	8.70968e-12	0.15115	1.04473	1.1573
						7.66767	5.56001	8.70968e-12	0.15118	1.04541	1.15779
						7.67768	5.56119	8.70968e-12	0.15121	1.04609	1.15828
						7.68769	5.56237	8.70968e-12	0.15124	1.04678	1.15876
						7.6977	5.56354	8.70968e-12	0.15127	1.04746	1.15925
						7.70771	5.56471	8.70968e-12	0.15129	1.04814	1.15974
						7.71772	5.56589	8.70968e-12	0.15132	1.04881	1.16022
						7.72773	5.56705	8.70968e-12	0.15135	1.04949	1.16071
						7.73774	5.56822	8.70968e-12	0.15138	1.05017	1.16119
						7.74775	5.56938	8.70968e-12	0.1514	1.05084	1.16167
						7.75776	5.57054	8.70968e-12	0.15143	1.05152	1.16215
						7.76777	5.5717	8.70968e-12	0.15146	1.05219	1.16263
						7.77778	5.57286	8.70968e-12	0.15149	1.05287	1.16311
						7.78779	5.57401	8.70968e-12	0.15151	1.05354	1.16359
						7.7978	5.57516	8.70968e-12	0.15154	1.05421	1.16407
						7.80781	5.57631	8.70968e-12	0.15157	1.05488	1.16455
						7.81782	5.57746	8.70968e-12	0.15159	1.05555	1.16503
						7.82783	5.5786	8.70968e-12	0.15162	1.05622	1.1655
						7.83784	5.57974	8.70968e-12	0.15165	1.05689	1.16598
						7.84785	5.58088	8.70968e-12	0.15167	1.05756	1.16645
						7.85786	5.58202	8.70968e-12	0.1517	1.05822	1.16692
						7.86787	5.58315	8.70968e-12	0.15173	1.05889	1.1674
						7.87788	5.58428	8.70968e-12	0.15175	1.05955	1.16787
						7.88789	5.58541	8.70968e-12	0.15178	1.06022	1.16834
						7.8979	5.58654	8.70968e-12	0.15181	1.06088	1.16881
						7.90791	5.58766	8.70968e-12	0.15183	1.06154	1.16928
						7.91792	5.58878	8.70968e-12	0.15186	1.0622	1.16975
						7.92793	5.5899	8.70968e-12	0.15189	1.06286	1.17022
						7.93794	5.59102	8.70968e-12	0.15191	1.06352	1.17068
						7.94795	5.59213	8.70968e-12	0.15194	1.06418	1.17115
						7.95796	5.59325	8.70968e-12	0.15196	1.06484	1.17161
						7.96797	5.59436	8.70968e-12	0.15199	1.0655	1.17208
						7.97798	5.59546	8.70968e-12	0.15202	1.06615	1.17254
						7.98799	5.59657	8.70968e-12	0.15204	1.06681	1.173
						7.998	5.59767	8.70968e-12	0.15207	1.06746	1.17347
						8.00801	5.59877	8.70968e-12	0.15209	1.06812	1.17393
						8.01802	5.59987	8.70968e-12	0.15212	1.06877	1.17439
						8.02803	5.60097	8.70968e-12	0.15215	1.06942	1.17485
						8.03804	5.60206	8.70968e-12	0.15217	1.07007	1.17531
						8.04805	5.60315	8.70968e-12	0.1522	1.07072	1.17577
						8.05806	5.60424	8.70968e-12	0.15222	1.07137	1.17622
						8.06807	5.60533	8.70968e-12	0.15225	1.07202	1.17668
						8.07808	5.60641	8.70968e-12	0.15227	1.07267	1.17714
						8.08809	5.60749	8.70968e-12	0.1523	1.07332	1.17759
						8.0981	5.60857	8.70968e-12	0.15233	1.07396	1.17804
						8.10811	5.60965	8.70968e-12	0.15235	1.07461	1.1785
						8.11812	5.61073	8.70968e-12	0.15238	1.07525	1.17895
						8.12813	5.6118	8.70968e-12	0.1524	1.0759	1.1794
						8.13814	5.61287	8.70968e-12	0.15243	1.07654	1.17985
						8.14815	5.61394	8.70968e-12	0.15245	1.07718	1.1803
						8.15816	5.61501	8.70968e-12	0.15248	1.07782	1.18075
						8.16817	5.61607	8.70968e-12	0.1525	1.07846	1.1812
						8.17818	5.61713	8.70968e-12	0.15253	1.0791	1.18165
						8.18819	5.61819	8.70968e-12	0.15255	1.07974	1.1821
						8.1982	5.61925	8.70968e-12	0.15258	1.08038	1.18255
						8.20821	5.62031	8.70968e-12	0.1526	1.08102	1.18299
						8.21822	5.62136	8.70968e-12	0.15263	1.08165	1.18344
						8.22823	5.62241	8.70968e-12	0.15265	1.08229	1.18388
						8.23824	5.62346	8.70968e-12	0.15267	1.08292	1.18432
						8.24825	5.62451	8.70968e-12	0.1527	1.08356	1.18477
						8.25826	5.62555	8.70968e-12	0.15272	1.08419	1.18521
						8.26827	5.62659	8.70968e-12	0.15275	1.08482	1.18565
						8.27828	5.62764	8.70968e-12	0.15277	1.08546	1.18609
						8.28829	5.62867	8.70968e-12	0.1528	1.08609	1.18653
						8.2983	5.62971	8.70968e-12	0.15282	1.08672	1.18697
						8.30831	5.63074	8.70968e-12	0.15285	1.08735	1.18741
						8.31832	5.63178	8.70968e-12	0.15287	1.08798	1.18785
						8.32833	5.63281	8.70968e-12	0.15289	1.0886	1.18828
						8.33834	5.63383	8.70968e-12	0.15292	1.08923	1.18872
						8.34835	5.63486	8.70968e-12	0.15294	1.08986	1.18916
						8.35836	5.63588	8.70968e-12	0.15297	1.09048	1.18959
						8.36837	5.6369	8.70968e-12	0.15299	1.09111	1.19002
						8.37838	5.63792	8.70968e-12	0.15301	1.09173	1.19046
						8.38839	5.63894	8.70968e-12	0.15304	1.09235	1.19089
						8.3984	5.63996	8.70968e-12	0.15306	1.09298	1.19132
						8.40841	5.64097	8.70968e-12	0.15309	1.0936	1.19175
						8.41842	5.64198	8.70968e-12	0.15311	1.09422	1.19218
						8.42843	5.64299	8.70968e-12	0.15313	1.09484	1.19261
						8.43844	5.644	8.70968e-12	0.15316	1.09546	1.19304
						8.44845	5.645	8.70968e-12	0.15318	1.09608	1.19347
						8.45846	5.64601	8.70968e-12	0.1532	1.09669	1.1939
						8.46847	5.64701	8.70968e-12	0.15323	1.09731	1.19433
						8.47848	5.64801	8.70968e-12	0.15325	1.09793	1.19475
						8.48849	5.649	8.70968e-12	0.15327	1.09854	1.19518
						8.4985	5.65	8.70968e-12	0.1533	1.09916	1.1956
						8.50851	5.65099	8.70968e-12	0.15332	1.09977	1.19603
						8.51852	5.65198	8.70968e-12	0.15334	1.10038	1.19645
						8.52853	5.65297	8.70968e-12	0.15337	1.101	1.19687
						8.53854	5.65396	8.70968e-12	0.15339	1.10161	1.19729
						8.54855	5.65494	8.70968e-12	0.15341	1.10222	1.19772
						8.55856	5.65593	8.70968e-12	0.15344	1.10283	1.19814
						8.56857	5.65691	8.70968e-12	0.15346	1.10344	1.19856
						8.57858	5.65789	8.70968e-12	0.15348	1.10405	1.19898
						8.58859	5.65886	8.70968e-12	0.15351	1.10465	1.19939
						8.5986	5.65984	8.70968e-12	0.15353	1.10526	1.19981
						8.60861	5.66081	8.70968e-12	0.15355	1.10587	1.20023
						8.61862	5.66179	8.70968e-12	0.15357	1.10647	1.20065
						8.62863	5.66275	8.70968e-12	0.1536	1.10708	1.20106
						8.63864	5.66372	8.70968e-12	0.15362	1.10768	1.20148
						8.64865	5.66469	8.70968e-12	0.15364	1.10829	1.20189
						8.65866	5.66565	8.70968e-12	0.15366	1.10889	1.20231
						8.66867	5.66661	8.70968e-12	0.15369	1.10949	1.20272
						8.67868	5.66757	8.70968e-12	0.15371	1.11009	1.20313
						8.68869	5.66853	8.70968e-12	0.15373	1.11069	1.20354
						8.6987	5.66949	8.70968e-12	0.15375	1.11129	1.20395
						8.70871	5.67044	8.70968e-12	0.15378	1.11189	1.20437
						8.71872	5.6714	8.70968e-12	0.1538	1.11249	1.20478
						8.72873	5.67235	8.70968e-12	0.15382	1.11309	1.20518
						8.73874	5.6733	8.70968e-12	0.15384	1.11368	1.20559
						8.74875	5.67424	8.70968e-12	0.15387	1.11428	1.206
						8.75876	5.67519	8.70968e-12	0.15389	1.11487	1.20641
						8.76877	5.67613	8.70968e-12	0.15391	1.11547	1.20681
						8.77878	5.67707	8.70968e-12	0.15393	1.11606	1.20722
						8.78879	5.67801	8.70968e-12	0.15395	1.11666	1.20763
						8.7988	5.67895	8.70968e-12	0.15398	1.11725	1.20803
						8.80881	5.67989	8.70968e-12	0.154	1.11784	1.20843
						8.81882	5.68082	8.70968e-12	0.15402	1.11843	1.20884
						8.82883	5.68175	8.70968e-12	0.15404	1.11902	1.20924
						8.83884	5.68268	8.70968e-12	0.15406	1.11961	1.20964
						8.84885	5.68361	8.70968e-12	0.15409	1.1202	1.21004
						8.85886	5.68454	8.70968e-12	0.15411	1.12079	1.21044
						8.86887	5.68546	8.70968e-12	0.15413	1.12137	1.21084
						8.87888	5.68639	8.70968e-12	0.15415	1.12196	1.21124
						8.88889	5.68731	8.70968e-12	0.15417	1.12255	1.21164
						8.8989	5.68823	8.70968e-12	0.15419	1.12313	1.21204
						8.90891	5.68915	8.70968e-12	0.15422	1.12372	1.21244
						8.91892	5.69006	8.70968e-12	0.15424	1.1243	1.21284
						8.92893	5.69098	8.70968e-12	0.15426	1.12488	1.21323
						8.93894	5.69189	8.70968e-12	0.15428	1.12547	1.21363
						8.94895	5.6928	8.70968e-12	0.1543	1.12605	1.21402
						8.95896	5.69371	8.70968e-12	0.15432	1.12663	1.21442
						8.96897	5.69462	8.70968e-12	0.15434	1.12721	1.21481
						8.97898	5.69552	8.70968e-12	0.15436	1.12779	1.2152
						8.98899	5.69643	8.70968e-12	0.15439	1.12837	1.2156
						8.999	5.69733	8.70968e-12	0.15441	1.12895	1.21599
						9.00901	5.69823	8.70968e-12	0.15443	1.12952	1.21638
						9.01902	5.69913	8.70968e-12	0.15445	1.1301	1.21677
						9.02903	5.70003	8.70968e-12	0.15447	1.13068	1.21716
						9.03904	5.70092	8.70968e-12	0.15449	1.13125	1.21755
						9.04905	5.70182	8.70968e-12	0.15451	1.13183	1.21794
						9.05906	5.70271	8.70968e-12	0.15453	1.1324	1.21833
						9.06907	5.7036	8.70968e-12	0.15455	1.13298	1.21871
						9.07908	5.70449	8.70968e-12	0.15457	1.13355	1.2191
						9.08909	5.70538	8.70968e-12	0.15459	1.13412	1.21949
						9.0991	5.70626	8.70968e-12	0.15462	1.13469	1.21987
						9.10911	5.70714	8.70968e-12	0.15464	1.13526	1.22026
						9.11912	5.70803	8.70968e-12	0.15466	1.13583	1.22064
						9.12913	5.70891	8.70968e-12	0.15468	1.1364	1.22103
						9.13914	5.70979	8.70968e-12	0.1547	1.13697	1.22141
						9.14915	5.71066	8.70968e-12	0.15472	1.13754	1.22179
						9.15916	5.71154	8.70968e-12	0.15474	1.13811	1.22218
						9.16917	5.71241	8.70968e-12	0.15476	1.13867	1.22256
						9.17918	5.71328	8.70968e-12	0.15478	1.13924	1.22294
						9.18919	5.71415	8.70968e-12	0.1548	1.1398	1.22332
						9.1992	5.71502	8.70968e-12	0.15482	1.14037	1.2237
						9.20921	5.71589	8.70968e-12	0.15484	1.14093	1.22408
						9.21922	5.71676	8.70968e-12	0.15486	1.1415	1.22446
						9.22923	5.71762	8.70968e-12	0.15488	1.14206	1.22483
						9.23924	5.71848	8.70968e-12	0.1549	1.14262	1.22521
						9.24925	5.71934	8.70968e-12	0.15492	1.14318	1.22559
						9.25926	5.7202	8.70968e-12	0.15494	1.14374	1.22597
						9.26927	5.72106	8.70968e-12	0.15496	1.1443	1.22634
						9.27928	5.72192	8.70968e-12	0.15498	1.14486	1.22672
						9.28929	5.72277	8.70968e-12	0.155	1.14542	1.22709
						9.2993	5.72362	8.70968e-12	0.15502	1.14598	1.22746
						9.30931	5.72447	8.70968e-12	0.15504	1.14654	1.22784
						9.31932	5.72532	8.70968e-12	0.15506	1.14709	1.22821
						9.32933	5.72617	8.70968e-12	0.15508	1.14765	1.22858
						9.33934	5.72702	8.70968e-12	0.1551	1.1482	1.22895
						9.34935	5.72786	8.70968e-12	0.15512	1.14876	1.22933
						9.35936	5.72871	8.70968e-12	0.15514	1.14931	1.2297
						9.36937	5.72955	8.70968e-12	0.15516	1.14987	1.23007
						9.37938	5.73039	8.70968e-12	0.15518	1.15042	1.23044
						9.38939	5.73123	8.70968e-12	0.1552	1.15097	1.2308
						9.3994	5.73206	8.70968e-12	0.15522	1.15152	1.23117
						9.40941	5.7329	8.70968e-12	0.15524	1.15207	1.23154
						9.41942	5.73373	8.70968e-12	0.15526	1.15262	1.23191
						9.42943	5.73457	8.70968e-12	0.15528	1.15317	1.23227
						9.43944	5.7354	8.70968e-12	0.1553	1.15372	1.23264
						9.44945	5.73623	8.70968e-12	0.15532	1.15427	1.23301
						9.45946	5.73706	8.70968e-12	0.15534	1.15482	1.23337
						9.46947	5.73788	8.70968e-12	0.15535	1.15536	1.23373
						9.47948	5.73871	8.70968e-12	0.15537	1.15591	1.2341
						9.48949	5.73953	8.70968e-12	0.15539	1.15646	1.23446
						9.4995	5.74035	8.70968e-12	0.15541	1.157	1.23482
						9.50951	5.74117	8.70968e-12	0.15543	1.15755	1.23519
						9.51952	5.74199	8.70968e-12	0.15545	1.15809	1.23555
						9.52953	5.74281	8.70968e-12	0.15547	1.15863	1.23591
						9.53954	5.74363	8.70968e-12	0.15549	1.15917	1.23627
						9.54955	5.74444	8.70968e-12	0.15551	1.15972	1.23663
						9.55956	5.74525	8.70968e-12	0.15553	1.16026	1.23699
						9.56957	5.74607	8.70968e-12	0.15555	1.1608	1.23735
						9.57958	5.74688	8.70968e-12	0.15556	1.16134	1.23771
						9.58959	5.74768	8.70968e-12	0.15558	1.16188	1.23806
						9.5996	5.74849	8.70968e-12	0.1556	1.16242	1.23842
						9.60961	5.7493	8.70968e-12	0.15562	1.16295	1.23878
						9.61962	5.7501	8.70968e-12	0.15564	1.16349	1.23913
						9.62963	5.7509	8.70968e-12	0.15566	1.16403	1.23949
						9.63964	5.75171	8.70968e-12	0.15568	1.16457	1.23984
						9.64965	5.75251	8.70968e-12	0.1557	1.1651	1.2402
						9.65966	5.7533	8.70968e-12	0.15571	1.16564	1.24055
						9.66967	5.7541	8.70968e-12	0.15573	1.16617	1.24091
						9.67968	5.7549	8.70968e-12	0.15575	1.1667	1.24126
						9.68969	5.75569	8.70968e-12	0.15577	1.16724	1.24161
						9.6997	5.75648	8.70968e-12	0.15579	1.16777	1.24196
						9.70971	5.75728	8.70968e-12	0.15581	1.1683	1.24232
						9.71972	5.75807	8.70968e-12	0.15583	1.16883	1.24267
						9.72973	5.75885	8.70968e-12	0.15584	1.16936	1.24302
						9.73974	5.75964	8.70968e-12	0.15586	1.16989	1.24337
						9.74975	5.76043	8.70968e-12	0.15588	1.17042	1.24372
						9.75976	5.76121	8.70968e-12	0.1559	1.17095	1.24406
						9.76977	5.762	8.70968e-12	0.15592	1.17148	1.24441
						9.77978	5.76278	8.70968e-12	0.15594	1.17201	1.24476
						9.78979	5.76356	8.70968e-12	0.15595	1.17254	1.24511
						9.7998	5.76434	8.70968e-12	0.15597	1.17306	1.24545
						9.80981	5.76511	8.70968e-12	0.15599	1.17359	1.2458
						9.81982	5.76589	8.70968e-12	0.15601	1.17411	1.24615
						9.82983	5.76666	8.70968e-12	0.15603	1.17464	1.24649
						9.83984	5.76744	8.70968e-12	0.15604	1.17516	1.24684
						9.84985	5.76821	8.70968e-12	0.15606	1.17569	1.24718
						9.85986	5.76898	8.70968e-12	0.15608	1.17621	1.24752
						9.86987	5.76975	8.70968e-12	0.1561	1.17673	1.24787
						9.87988	5.77052	8.70968e-12	0.15612	1.17725	1.24821
						9.88989	5.77128	8.70968e-12	0.15613	1.17777	1.24855
						9.8999	5.77205	8.70968e-12	0.15615	1.17829	1.24889
						9.90991	5.77281	8.70968e-12	0.15617	1.17881	1.24923
						9.91992	5.77358	8.70968e-12	0.15619	1.17933	1.24957
						9.92993	5.77434	8.70968e-12	0.15621	1.17985	1.24991
						10	5.77963	8.70968e-12	0.15633	1.18347	1.25228

## Sheet: Fig.3c
Fig. 3c
Methylation activity of MET1 methyltransferase (wild type and Activating Helix mutants) on hmDNA measured by an in vitro DNA methylation assay
Metyhlation rates were calculated based on the calibration curve.
n=1
Enzyme	DNA concentration (μM)	RLU (Relative Light Unit)	SAH concentration (μM)	Metylation rate (mol/h/mol)			Michaelis-Menten curve of metylation rate (mol/h/mol)
MET1 MTase	10	1554000	0.63335	6.3335			[DNA] (μM)	MET1 MTase	W637A	F640A/Y641A
	5	1442000	0.586243	5.86243			0	0	0	0
	2.5	1219000	0.492449	4.92449			0.01001	0.04425	0.03064	0.07962
	1.25	894900	0.356132	3.56132			0.02002	0.08792	0.0607	0.15644
	0.625	649300	0.252833	2.52833			0.03003	0.13102	0.0902	0.23059
	0.3125	442800	0.165979	1.65979			0.04004	0.17355	0.11916	0.30221
	0.15625	324700	0.116306	1.16306			0.05005	0.21553	0.14758	0.37143
	0	213100	0.0693672	0.693672			0.06006	0.25697	0.17549	0.43838
MET1_mut_W637A	10	919500	0.366479	3.66479			0.07007	0.29787	0.2029	0.50315
	5	932200	0.371821	3.71821			0.08008	0.33826	0.22982	0.56586
	2.5	847100	0.336028	3.36028			0.09009	0.37813	0.25626	0.62659
	1.25	697700	0.27319	2.7319			0.1001	0.41751	0.28224	0.68545
	0.625	549000	0.210647	2.10647			0.11011	0.45639	0.30776	0.74252
	0.3125	410400	0.152352	1.52352			0.12012	0.49479	0.33285	0.79788
	0.15625	325700	0.116727	1.16727			0.13013	0.53271	0.35751	0.8516
	0	234700	0.0784522	0.784522			0.14014	0.57018	0.38175	0.90376
MET1_mut_F640A/Y641A	10	1177000	0.474784	4.74784			0.15015	0.60718	0.40559	0.95442
	5	1253000	0.506749	5.06749			0.15625	0.62951	0.41992	0.98458
	2.5	1306000	0.529041	5.29041			0.16016	0.64373	0.42903	1.00364
	1.25	1289000	0.521891	5.21891			0.17017	0.67985	0.45208	1.0515
	0.625	734300	0.288584	2.88584			0.18018	0.71553	0.47475	1.09803
	0.3125	621400	0.241098	2.41098			0.19019	0.75079	0.49706	1.14331
	0.15625	425800	0.158829	1.58829			0.2002	0.78563	0.519	1.18737
	0	240100	0.0807234	0.807234			0.21021	0.82006	0.5406	1.23027
							0.22022	0.85409	0.56185	1.27205
n=2							0.23023	0.88773	0.58277	1.31275
Enzyme	DNA concentration (μM)	RLU (Relative Light Unit)	SAH concentration (μM)	Metylation rate (mol/h/mol)			0.24024	0.92097	0.60336	1.35242
MET1 MTase	10	1570000	0.660483	6.60483			0.25025	0.95384	0.62364	1.39109
	5	1521000	0.639173	6.39173			0.26026	0.98632	0.6436	1.42881
	2.5	1301000	0.543495	5.43495			0.27027	1.01844	0.66325	1.4656
	1.25	1010000	0.416939	4.16939			0.28028	1.0502	0.68261	1.5015
	0.625	701100	0.282599	2.82599			0.29029	1.0816	0.70168	1.53654
	0.3125	498100	0.194314	1.94314			0.3003	1.11265	0.72047	1.57076
	0.15625	365000	0.136429	1.36429			0.31031	1.14335	0.73897	1.60418
	0	232500	0.0788045	0.788045			0.3125	1.15002	0.74299	1.61138
MET1_mut_W637A	10	918300	0.377059	3.77059			0.32032	1.17372	0.75721	1.63682
	5	892000	0.365621	3.65621			0.33033	1.20375	0.77518	1.66873
	2.5	786900	0.319913	3.19913			0.34034	1.23345	0.79289	1.69991
	1.25	658900	0.264246	2.64246			0.35035	1.26283	0.81034	1.7304
	0.625	493400	0.19227	1.9227			0.36036	1.2919	0.82754	1.76021
	0.3125	380100	0.142996	1.42996			0.37037	1.32065	0.84451	1.78938
	0.15625	308600	0.1119	1.119			0.38038	1.34909	0.86123	1.81791
	0	231000	0.0781521	0.781521			0.39039	1.37723	0.87772	1.84584
MET1_mut_F640A/Y641A	10	1394000	0.583941	5.83941			0.4004	1.40507	0.89398	1.87317
	5	1483000	0.622647	6.22647			0.41041	1.43263	0.91001	1.89994
	2.5	994100	0.410024	4.10024			0.42042	1.45989	0.92583	1.92615
	1.25	1139000	0.473041	4.73041			0.43043	1.48687	0.94143	1.95183
	0.625	802400	0.326654	3.26654			0.44044	1.51356	0.95682	1.97698
	0.3125	542500	0.213623	2.13623			0.45045	1.53999	0.97201	2.00163
	0.15625	428100	0.163871	1.63871			0.46046	1.56614	0.98699	2.02579
	0	242500	0.0831535	0.831535			0.47047	1.59203	1.00177	2.04948
							0.48048	1.61765	1.01636	2.0727
n=3							0.49049	1.64302	1.03076	2.09548
Enzyme	DNA concentration (μM)	RLU (Relative Light Unit)	SAH concentration (μM)	Metylation rate (mol/h/mol)			0.5005	1.66813	1.04497	2.11782
MET1 MTase	10	1511000	0.630948	6.30948			0.51051	1.69298	1.059	2.13974
	5	1410000	0.588245	5.88245			0.52052	1.7176	1.07285	2.16124
	2.5	1202000	0.500303	5.00303			0.53053	1.74196	1.08653	2.18235
	1.25	920000	0.381073	3.81073			0.54054	1.76609	1.10003	2.20307
	0.625	661000	0.271568	2.71568			0.55055	1.78998	1.11336	2.22341
	0.3125	467200	0.189629	1.89629			0.56056	1.81364	1.12652	2.24339
	0.15625	352700	0.141219	1.41219			0.57057	1.83707	1.13952	2.263
	0	239300	0.0932731	0.932731			0.58058	1.86027	1.15236	2.28227
MET1_mut_W637A	10	835600	0.345389	3.45389			0.59059	1.88325	1.16504	2.3012
	5	847200	0.350293	3.50293			0.6006	1.90601	1.17757	2.3198
	2.5	759000	0.313002	3.13002			0.61061	1.92856	1.18995	2.33808
	1.25	649400	0.266663	2.66663			0.62062	1.95089	1.20218	2.35604
	0.625	504600	0.205442	2.05442			0.625	1.96059	1.20748	2.36381
	0.3125	392800	0.158173	1.58173			0.63063	1.97301	1.21426	2.3737
	0.15625	318200	0.126632	1.26632			0.64064	1.99492	1.2262	2.39107
	0	259200	0.101687	1.01687			0.65065	2.01663	1.23799	2.40814
MET1_mut_F640A/Y641A	10	978500	0.405807	4.05807			0.66066	2.03813	1.24965	2.42493
	5	762500	0.314482	3.14482			0.67067	2.05944	1.26117	2.44144
	2.5	943000	0.390797	3.90797			0.68068	2.08055	1.27256	2.45768
	1.25	1012000	0.419971	4.19971			0.69069	2.10146	1.28381	2.47366
	0.625	769200	0.317315	3.17315			0.7007	2.12219	1.29494	2.48939
	0.3125	535100	0.218337	2.18337			0.71071	2.14272	1.30594	2.50486
	0.15625	397900	0.160329	1.60329			0.72072	2.16308	1.31682	2.52009
	0	253200	0.09915	0.9915			0.73073	2.18324	1.32757	2.53508
							0.74074	2.20323	1.3382	2.54984
							0.75075	2.22304	1.34871	2.56437
Calibration curve	SAH concentration (μM)	RLU (Relative Light Unit)	RLU-RLU(SAH=0 μM)				0.76076	2.24267	1.35911	2.57868
	1	2635000	2348300				0.77077	2.26213	1.36939	2.59277
	0.5	1541000	1254300				0.78078	2.28142	1.37956	2.60665
	0.2	827800	541100				0.79079	2.30054	1.38961	2.62033
	0.1	493600	206900				0.8008	2.31949	1.39956	2.63379
	0	286700	0				0.81081	2.33828	1.4094	2.64706
							0.82082	2.3569	1.41914	2.66014
							0.83083	2.37536	1.42877	2.67302
							0.84084	2.39367	1.4383	2.68572
							0.85085	2.41182	1.44772	2.69824
							0.86086	2.42981	1.45705	2.71058
							0.87087	2.44765	1.46628	2.72275
							0.88088	2.46535	1.47542	2.73474
							0.89089	2.48289	1.48446	2.74657
							0.9009	2.50029	1.49341	2.75824
							0.91091	2.51754	1.50226	2.76974
							0.92092	2.53465	1.51103	2.78109
							0.93093	2.55161	1.5197	2.79229
							0.94094	2.56844	1.52829	2.80333
Total							0.95095	2.58513	1.53679	2.81423
Enzyme	DNA concentration (μM)	Methylation rate					0.96096	2.60168	1.54521	2.82498
MET1 MTase	10	5.61112					0.97097	2.6181	1.55354	2.83559
	5	5.24072					0.98098	2.63439	1.5618	2.84606
	2.5	4.31601					0.99099	2.65054	1.56997	2.85639
	1.25	3.04233					1.001	2.66657	1.57806	2.86659
	0.625	1.88518					1.01101	2.68246	1.58607	2.87666
	0.3125	1.02826					1.02102	2.69823	1.594	2.88661
	0.15625	0.508362					1.03103	2.71388	1.60186	2.89642
	0	0					1.04104	2.7294	1.60964	2.90611
MET1_mut_W637A	10	2.76879					1.05105	2.7448	1.61734	2.91568
	5	2.76481					1.06106	2.76008	1.62498	2.92513
	2.5	2.36884					1.07107	2.77524	1.63254	2.93447
	1.25	1.81936					1.08108	2.79028	1.64003	2.94369
	0.625	1.16689					1.09109	2.8052	1.64745	2.9528
	0.3125	0.650764					1.1011	2.82001	1.6548	2.96179
	0.15625	0.323227					1.11111	2.83471	1.66208	2.97068
	0	0					1.12112	2.84929	1.66929	2.97946
MET1_mut_F640A/Y641A	10	4.00501					1.13113	2.86376	1.67644	2.98814
	5	3.93617					1.14114	2.87812	1.68353	2.99671
	2.5	3.55612					1.15115	2.89238	1.69054	3.00518
	1.25	3.83959					1.16116	2.90652	1.6975	3.01356
	0.625	2.23175					1.17117	2.92056	1.70439	3.02183
	0.3125	1.36677					1.18118	2.93449	1.71122	3.03001
	0.15625	0.73334					1.19119	2.94832	1.71799	3.0381
	0	0					1.2012	2.96205	1.72469	3.04609
							1.21121	2.97568	1.73134	3.05399
							1.22122	2.9892	1.73793	3.06181
							1.23123	3.00263	1.74446	3.06953
							1.24124	3.01595	1.75094	3.07717
							1.25	3.02754	1.75655	3.08378
							1.25125	3.02918	1.75735	3.08472
							1.26126	3.04232	1.76372	3.09219
							1.27127	3.05536	1.77002	3.09958
							1.28128	3.0683	1.77627	3.10688
							1.29129	3.08115	1.78247	3.11411
							1.3013	3.09391	1.78862	3.12126
							1.31131	3.10658	1.79471	3.12833
							1.32132	3.11916	1.80075	3.13533
							1.33133	3.13165	1.80675	3.14225
							1.34134	3.14405	1.81269	3.1491
							1.35135	3.15636	1.81858	3.15587
							1.36136	3.16859	1.82442	3.16258
							1.37137	3.18073	1.83021	3.16921
							1.38138	3.19279	1.83596	3.17578
							1.39139	3.20476	1.84166	3.18228
							1.4014	3.21665	1.84731	3.18871
							1.41141	3.22846	1.85291	3.19507
							1.42142	3.24019	1.85847	3.20138
							1.43143	3.25183	1.86399	3.20761
							1.44144	3.2634	1.86946	3.21379
							1.45145	3.27489	1.87488	3.2199
							1.46146	3.2863	1.88027	3.22595
							1.47147	3.29764	1.88561	3.23194
							1.48148	3.30889	1.89091	3.23788
							1.49149	3.32007	1.89616	3.24375
							1.5015	3.33118	1.90138	3.24957
							1.51151	3.34222	1.90655	3.25533
							1.52152	3.35318	1.91168	3.26103
							1.53153	3.36406	1.91678	3.26668
							1.54154	3.37488	1.92183	3.27228
							1.55155	3.38562	1.92685	3.27782
							1.56156	3.3963	1.93182	3.28331
							1.57157	3.4069	1.93676	3.28875
							1.58158	3.41744	1.94166	3.29413
							1.59159	3.4279	1.94653	3.29947
							1.6016	3.4383	1.95135	3.30476
							1.61161	3.44863	1.95614	3.30999
							1.62162	3.4589	1.9609	3.31518
							1.63163	3.4691	1.96562	3.32032
							1.64164	3.47923	1.9703	3.32542
							1.65165	3.48931	1.97495	3.33047
							1.66166	3.49931	1.97956	3.33547
							1.67167	3.50925	1.98414	3.34043
							1.68168	3.51913	1.98869	3.34534
							1.69169	3.52895	1.9932	3.35021
							1.7017	3.53871	1.99768	3.35503
							1.71171	3.5484	2.00213	3.35981
							1.72172	3.55804	2.00655	3.36455
							1.73173	3.56762	2.01093	3.36925
							1.74174	3.57713	2.01528	3.37391
							1.75175	3.58659	2.0196	3.37853
							1.76176	3.59599	2.02389	3.38311
							1.77177	3.60533	2.02815	3.38764
							1.78178	3.61461	2.03238	3.39214
							1.79179	3.62384	2.03658	3.3966
							1.8018	3.63301	2.04075	3.40102
							1.81181	3.64213	2.04489	3.40541
							1.82182	3.65119	2.049	3.40976
							1.83183	3.6602	2.05309	3.41407
							1.84184	3.66915	2.05714	3.41834
							1.85185	3.67805	2.06117	3.42258
							1.86186	3.68689	2.06517	3.42678
							1.87187	3.69569	2.06914	3.43095
							1.88188	3.70443	2.07308	3.43509
							1.89189	3.71312	2.077	3.43919
							1.9019	3.72176	2.08089	3.44326
							1.91191	3.73034	2.08476	3.44729
							1.92192	3.73888	2.08859	3.45129
							1.93193	3.74737	2.09241	3.45526
							1.94194	3.7558	2.09619	3.4592
							1.95195	3.76419	2.09995	3.4631
							1.96196	3.77253	2.10369	3.46698
							1.97197	3.78082	2.1074	3.47082
							1.98198	3.78907	2.11109	3.47464
							1.99199	3.79726	2.11475	3.47842
							2.002	3.80541	2.11839	3.48217
							2.01201	3.81352	2.12201	3.4859
							2.02202	3.82157	2.1256	3.48959
							2.03203	3.82958	2.12917	3.49326
							2.04204	3.83755	2.13271	3.4969
							2.05205	3.84547	2.13623	3.50051
							2.06206	3.85335	2.13973	3.50409
							2.07207	3.86118	2.14321	3.50764
							2.08208	3.86897	2.14666	3.51117
							2.09209	3.87671	2.15009	3.51467
							2.1021	3.88441	2.1535	3.51815
							2.11211	3.89207	2.15689	3.5216
							2.12212	3.89969	2.16026	3.52502
							2.13213	3.90726	2.16361	3.52842
							2.14214	3.91479	2.16693	3.53179
							2.15215	3.92228	2.17024	3.53514
							2.16216	3.92973	2.17352	3.53846
							2.17217	3.93714	2.17678	3.54176
							2.18218	3.94451	2.18003	3.54503
							2.19219	3.95184	2.18325	3.54828
							2.2022	3.95913	2.18645	3.55151
							2.21221	3.96638	2.18963	3.55471
							2.22222	3.97359	2.1928	3.55789
							2.23223	3.98076	2.19594	3.56104
							2.24224	3.9879	2.19907	3.56418
							2.25225	3.99499	2.20217	3.56729
							2.26226	4.00205	2.20526	3.57038
							2.27227	4.00907	2.20833	3.57345
							2.28228	4.01605	2.21138	3.57649
							2.29229	4.023	2.21441	3.57952
							2.3023	4.02991	2.21743	3.58252
							2.31231	4.03678	2.22042	3.5855
							2.32232	4.04362	2.2234	3.58846
							2.33233	4.05042	2.22636	3.5914
							2.34234	4.05718	2.2293	3.59432
							2.35235	4.06391	2.23223	3.59722
							2.36236	4.07061	2.23514	3.6001
							2.37237	4.07727	2.23803	3.60296
							2.38238	4.08389	2.2409	3.6058
							2.39239	4.09049	2.24376	3.60862
							2.4024	4.09704	2.2466	3.61143
							2.41241	4.10357	2.24942	3.61421
							2.42242	4.11006	2.25223	3.61697
							2.43243	4.11652	2.25502	3.61972
							2.44244	4.12294	2.2578	3.62245
							2.45245	4.12934	2.26056	3.62516
							2.46246	4.1357	2.2633	3.62785
							2.47247	4.14202	2.26603	3.63052
							2.48248	4.14832	2.26875	3.63318
							2.49249	4.15458	2.27144	3.63582
							2.5	4.15926	2.27346	3.63778
							2.5025	4.16082	2.27413	3.63844
							2.51251	4.16702	2.27679	3.64104
							2.52252	4.17319	2.27945	3.64363
							2.53253	4.17933	2.28208	3.6462
							2.54254	4.18544	2.28471	3.64875
							2.55255	4.19152	2.28731	3.65129
							2.56256	4.19757	2.28991	3.65381
							2.57257	4.20359	2.29249	3.65631
							2.58258	4.20958	2.29505	3.6588
							2.59259	4.21554	2.2976	3.66128
							2.6026	4.22147	2.30014	3.66373
							2.61261	4.22738	2.30266	3.66617
							2.62262	4.23325	2.30517	3.6686
							2.63263	4.2391	2.30767	3.67101
							2.64264	4.24491	2.31015	3.67341
							2.65265	4.2507	2.31262	3.67579
							2.66266	4.25646	2.31508	3.67815
							2.67267	4.2622	2.31752	3.6805
							2.68268	4.2679	2.31995	3.68284
							2.69269	4.27358	2.32236	3.68516
							2.7027	4.27923	2.32477	3.68747
							2.71271	4.28486	2.32716	3.68976
							2.72272	4.29046	2.32953	3.69204
							2.73273	4.29603	2.3319	3.69431
							2.74274	4.30157	2.33425	3.69656
							2.75275	4.30709	2.33659	3.6988
							2.76276	4.31259	2.33892	3.70102
							2.77277	4.31805	2.34123	3.70323
							2.78278	4.32349	2.34354	3.70543
							2.79279	4.32891	2.34583	3.70761
							2.8028	4.3343	2.34811	3.70979
							2.81281	4.33967	2.35037	3.71194
							2.82282	4.34501	2.35263	3.71409
							2.83283	4.35033	2.35487	3.71622
							2.84284	4.35562	2.35711	3.71834
							2.85285	4.36089	2.35933	3.72045
							2.86286	4.36613	2.36154	3.72255
							2.87287	4.37135	2.36374	3.72463
							2.88288	4.37654	2.36592	3.7267
							2.89289	4.38171	2.3681	3.72876
							2.9029	4.38686	2.37027	3.73081
							2.91291	4.39199	2.37242	3.73284
							2.92292	4.39709	2.37456	3.73487
							2.93293	4.40217	2.37669	3.73688
							2.94294	4.40722	2.37882	3.73888
							2.95295	4.41226	2.38093	3.74087
							2.96296	4.41727	2.38303	3.74285
							2.97297	4.42225	2.38512	3.74481
							2.98298	4.42722	2.3872	3.74677
							2.99299	4.43216	2.38927	3.74871
							3.003	4.43708	2.39133	3.75065
							3.01301	4.44198	2.39338	3.75257
							3.02302	4.44686	2.39541	3.75448
							3.03303	4.45172	2.39744	3.75638
							3.04304	4.45655	2.39946	3.75827
							3.05305	4.46136	2.40147	3.76015
							3.06306	4.46615	2.40347	3.76202
							3.07307	4.47093	2.40546	3.76388
							3.08308	4.47568	2.40744	3.76573
							3.09309	4.48041	2.40941	3.76757
							3.1031	4.48511	2.41137	3.7694
							3.11311	4.4898	2.41332	3.77121
							3.12312	4.49447	2.41526	3.77302
							3.13313	4.49912	2.4172	3.77482
							3.14314	4.50375	2.41912	3.77661
							3.15315	4.50835	2.42103	3.77839
							3.16316	4.51294	2.42294	3.78016
							3.17317	4.51751	2.42483	3.78192
							3.18318	4.52206	2.42672	3.78367
							3.19319	4.52659	2.4286	3.78541
							3.2032	4.5311	2.43047	3.78715
							3.21321	4.53559	2.43233	3.78887
							3.22322	4.54006	2.43418	3.79058
							3.23323	4.54451	2.43602	3.79229
							3.24324	4.54895	2.43786	3.79398
							3.25325	4.55336	2.43968	3.79567
							3.26326	4.55776	2.4415	3.79735
							3.27327	4.56214	2.44331	3.79902
							3.28328	4.5665	2.44511	3.80068
							3.29329	4.57084	2.4469	3.80233
							3.3033	4.57516	2.44869	3.80397
							3.31331	4.57947	2.45046	3.80561
							3.32332	4.58376	2.45223	3.80723
							3.33333	4.58803	2.45399	3.80885
							3.34334	4.59228	2.45574	3.81046
							3.35335	4.59651	2.45749	3.81206
							3.36336	4.60073	2.45922	3.81365
							3.37337	4.60493	2.46095	3.81524
							3.38338	4.60911	2.46267	3.81681
							3.39339	4.61328	2.46438	3.81838
							3.4034	4.61743	2.46609	3.81994
							3.41341	4.62156	2.46778	3.8215
							3.42342	4.62567	2.46947	3.82304
							3.43343	4.62977	2.47115	3.82458
							3.44344	4.63385	2.47283	3.82611
							3.45345	4.63791	2.4745	3.82763
							3.46346	4.64196	2.47615	3.82915
							3.47347	4.646	2.47781	3.83065
							3.48348	4.65001	2.47945	3.83215
							3.49349	4.65401	2.48109	3.83364
							3.5035	4.65799	2.48272	3.83513
							3.51351	4.66196	2.48434	3.83661
							3.52352	4.66591	2.48596	3.83808
							3.53353	4.66985	2.48757	3.83954
							3.54354	4.67377	2.48917	3.84099
							3.55355	4.67767	2.49076	3.84244
							3.56356	4.68156	2.49235	3.84388
							3.57357	4.68544	2.49393	3.84532
							3.58358	4.6893	2.49551	3.84675
							3.59359	4.69314	2.49707	3.84817
							3.6036	4.69697	2.49863	3.84958
							3.61361	4.70078	2.50019	3.85099
							3.62362	4.70458	2.50174	3.85239
							3.63363	4.70836	2.50328	3.85378
							3.64364	4.71213	2.50481	3.85517
							3.65365	4.71589	2.50634	3.85655
							3.66366	4.71963	2.50786	3.85792
							3.67367	4.72335	2.50937	3.85929
							3.68368	4.72706	2.51088	3.86065
							3.69369	4.73076	2.51238	3.862
							3.7037	4.73444	2.51388	3.86335
							3.71371	4.73811	2.51537	3.86469
							3.72372	4.74176	2.51685	3.86603
							3.73373	4.7454	2.51833	3.86736
							3.74374	4.74903	2.5198	3.86868
							3.75375	4.75264	2.52126	3.87
							3.76376	4.75624	2.52272	3.87131
							3.77377	4.75983	2.52417	3.87261
							3.78378	4.7634	2.52562	3.87391
							3.79379	4.76696	2.52706	3.8752
							3.8038	4.7705	2.52849	3.87649
							3.81381	4.77403	2.52992	3.87777
							3.82382	4.77755	2.53134	3.87904
							3.83383	4.78105	2.53276	3.88031
							3.84384	4.78454	2.53417	3.88158
							3.85385	4.78802	2.53558	3.88283
							3.86386	4.79149	2.53698	3.88409
							3.87387	4.79494	2.53837	3.88533
							3.88388	4.79838	2.53976	3.88657
							3.89389	4.8018	2.54114	3.88781
							3.9039	4.80522	2.54252	3.88904
							3.91391	4.80862	2.54389	3.89026
							3.92392	4.81201	2.54525	3.89148
							3.93393	4.81538	2.54661	3.89269
							3.94394	4.81875	2.54797	3.8939
							3.95395	4.8221	2.54932	3.8951
							3.96396	4.82544	2.55066	3.8963
							3.97397	4.82877	2.552	3.89749
							3.98398	4.83208	2.55333	3.89867
							3.99399	4.83538	2.55466	3.89985
							4.004	4.83867	2.55598	3.90103
							4.01401	4.84195	2.5573	3.9022
							4.02402	4.84522	2.55861	3.90337
							4.03403	4.84847	2.55992	3.90453
							4.04404	4.85172	2.56122	3.90568
							4.05405	4.85495	2.56252	3.90683
							4.06406	4.85817	2.56381	3.90798
							4.07407	4.86138	2.5651	3.90912
							4.08408	4.86457	2.56638	3.91025
							4.09409	4.86776	2.56765	3.91138
							4.1041	4.87093	2.56893	3.91251
							4.11411	4.87409	2.57019	3.91363
							4.12412	4.87724	2.57145	3.91475
							4.13413	4.88038	2.57271	3.91586
							4.14414	4.88351	2.57396	3.91696
							4.15415	4.88663	2.57521	3.91807
							4.16416	4.88974	2.57645	3.91916
							4.17417	4.89283	2.57769	3.92025
							4.18418	4.89592	2.57892	3.92134
							4.19419	4.89899	2.58015	3.92243
							4.2042	4.90206	2.58138	3.9235
							4.21421	4.90511	2.58259	3.92458
							4.22422	4.90815	2.58381	3.92565
							4.23423	4.91118	2.58502	3.92671
							4.24424	4.9142	2.58622	3.92777
							4.25425	4.91721	2.58742	3.92883
							4.26426	4.92021	2.58862	3.92988
							4.27427	4.9232	2.58981	3.93093
							4.28428	4.92618	2.591	3.93197
							4.29429	4.92915	2.59218	3.93301
							4.3043	4.9321	2.59336	3.93405
							4.31431	4.93505	2.59453	3.93508
							4.32432	4.93799	2.5957	3.9361
							4.33433	4.94092	2.59687	3.93712
							4.34434	4.94384	2.59803	3.93814
							4.35435	4.94674	2.59918	3.93915
							4.36436	4.94964	2.60034	3.94016
							4.37437	4.95253	2.60148	3.94117
							4.38438	4.95541	2.60263	3.94217
							4.39439	4.95828	2.60377	3.94317
							4.4044	4.96113	2.6049	3.94416
							4.41441	4.96398	2.60603	3.94515
							4.42442	4.96682	2.60716	3.94613
							4.43443	4.96965	2.60828	3.94712
							4.44444	4.97247	2.6094	3.94809
							4.45445	4.97528	2.61051	3.94907
							4.46446	4.97808	2.61162	3.95004
							4.47447	4.98087	2.61273	3.951
							4.48448	4.98366	2.61383	3.95196
							4.49449	4.98643	2.61493	3.95292
							4.5045	4.98919	2.61603	3.95387
							4.51451	4.99195	2.61712	3.95482
							4.52452	4.99469	2.6182	3.95577
							4.53453	4.99743	2.61929	3.95671
							4.54454	5.00016	2.62037	3.95765
							4.55455	5.00288	2.62144	3.95859
							4.56456	5.00558	2.62251	3.95952
							4.57457	5.00828	2.62358	3.96045
							4.58458	5.01098	2.62464	3.96137
							4.59459	5.01366	2.6257	3.96229
							4.6046	5.01633	2.62676	3.96321
							4.61461	5.019	2.62781	3.96413
							4.62462	5.02165	2.62886	3.96504
							4.63463	5.0243	2.6299	3.96594
							4.64464	5.02694	2.63095	3.96685
							4.65465	5.02957	2.63198	3.96774
							4.66466	5.03219	2.63302	3.96864
							4.67467	5.03481	2.63405	3.96953
							4.68468	5.03741	2.63507	3.97042
							4.69469	5.04001	2.6361	3.97131
							4.7047	5.04259	2.63712	3.97219
							4.71471	5.04517	2.63813	3.97307
							4.72472	5.04775	2.63914	3.97395
							4.73473	5.05031	2.64015	3.97482
							4.74474	5.05286	2.64116	3.97569
							4.75475	5.05541	2.64216	3.97656
							4.76476	5.05795	2.64316	3.97742
							4.77477	5.06048	2.64415	3.97828
							4.78478	5.063	2.64515	3.97913
							4.79479	5.06551	2.64613	3.97999
							4.8048	5.06802	2.64712	3.98084
							4.81481	5.07052	2.6481	3.98168
							4.82482	5.07301	2.64908	3.98253
							4.83483	5.07549	2.65005	3.98337
							4.84484	5.07797	2.65102	3.98421
							4.85485	5.08043	2.65199	3.98504
							4.86486	5.08289	2.65296	3.98587
							4.87487	5.08534	2.65392	3.9867
							4.88488	5.08779	2.65488	3.98752
							4.89489	5.09022	2.65583	3.98835
							4.9049	5.09265	2.65679	3.98916
							4.91491	5.09507	2.65773	3.98998
							4.92492	5.09749	2.65868	3.99079
							4.93493	5.09989	2.65962	3.9916
							4.94494	5.10229	2.66056	3.99241
							4.95495	5.10468	2.6615	3.99321
							4.96496	5.10706	2.66243	3.99402
							4.97497	5.10944	2.66336	3.99481
							4.98498	5.11181	2.66429	3.99561
							4.99499	5.11417	2.66521	3.9964
							5	5.11535	2.66567	3.9968
							5.00501	5.11652	2.66613	3.99719
							5.01502	5.11887	2.66705	3.99798
							5.02503	5.12121	2.66796	3.99876
							5.03504	5.12354	2.66888	3.99954
							5.04505	5.12587	2.66978	4.00032
							5.05506	5.12819	2.67069	4.0011
							5.06507	5.1305	2.67159	4.00187
							5.07508	5.1328	2.67249	4.00264
							5.08509	5.1351	2.67339	4.00341
							5.0951	5.13739	2.67428	4.00417
							5.10511	5.13967	2.67517	4.00493
							5.11512	5.14195	2.67606	4.00569
							5.12513	5.14422	2.67695	4.00645
							5.13514	5.14648	2.67783	4.0072
							5.14515	5.14874	2.67871	4.00796
							5.15516	5.15099	2.67958	4.0087
							5.16517	5.15323	2.68046	4.00945
							5.17518	5.15546	2.68133	4.01019
							5.18519	5.15769	2.6822	4.01093
							5.1952	5.15991	2.68306	4.01167
							5.20521	5.16213	2.68393	4.01241
							5.21522	5.16434	2.68479	4.01314
							5.22523	5.16654	2.68564	4.01387
							5.23524	5.16874	2.6865	4.0146
							5.24525	5.17092	2.68735	4.01533
							5.25526	5.17311	2.6882	4.01605
							5.26527	5.17528	2.68904	4.01677
							5.27528	5.17745	2.68989	4.01749
							5.28529	5.17962	2.69073	4.0182
							5.2953	5.18177	2.69157	4.01892
							5.30531	5.18392	2.6924	4.01963
							5.31532	5.18607	2.69323	4.02033
							5.32533	5.18821	2.69406	4.02104
							5.33534	5.19034	2.69489	4.02174
							5.34535	5.19246	2.69572	4.02244
							5.35536	5.19458	2.69654	4.02314
							5.36537	5.19669	2.69736	4.02384
							5.37538	5.1988	2.69818	4.02453
							5.38539	5.2009	2.69899	4.02523
							5.3954	5.203	2.6998	4.02591
							5.40541	5.20509	2.70061	4.0266
							5.41542	5.20717	2.70142	4.02729
							5.42543	5.20924	2.70223	4.02797
							5.43544	5.21131	2.70303	4.02865
							5.44545	5.21338	2.70383	4.02933
							5.45546	5.21544	2.70463	4.03
							5.46547	5.21749	2.70542	4.03067
							5.47548	5.21954	2.70621	4.03135
							5.48549	5.22158	2.707	4.03201
							5.4955	5.22361	2.70779	4.03268
							5.50551	5.22564	2.70858	4.03335
							5.51552	5.22767	2.70936	4.03401
							5.52553	5.22968	2.71014	4.03467
							5.53554	5.23169	2.71092	4.03533
							5.54555	5.2337	2.71169	4.03598
							5.55556	5.2357	2.71247	4.03664
							5.56557	5.2377	2.71324	4.03729
							5.57558	5.23969	2.71401	4.03794
							5.58559	5.24167	2.71477	4.03858
							5.5956	5.24365	2.71554	4.03923
							5.60561	5.24562	2.7163	4.03987
							5.61562	5.24759	2.71706	4.04051
							5.62563	5.24955	2.71781	4.04115
							5.63564	5.2515	2.71857	4.04179
							5.64565	5.25345	2.71932	4.04242
							5.65566	5.2554	2.72007	4.04305
							5.66567	5.25734	2.72082	4.04368
							5.67568	5.25927	2.72157	4.04431
							5.68569	5.2612	2.72231	4.04494
							5.6957	5.26312	2.72305	4.04556
							5.70571	5.26504	2.72379	4.04619
							5.71572	5.26695	2.72453	4.04681
							5.72573	5.26886	2.72526	4.04743
							5.73574	5.27076	2.726	4.04804
							5.74575	5.27266	2.72673	4.04866
							5.75576	5.27455	2.72745	4.04927
							5.76577	5.27644	2.72818	4.04988
							5.77578	5.27832	2.72891	4.05049
							5.78579	5.28019	2.72963	4.0511
							5.7958	5.28206	2.73035	4.0517
							5.80581	5.28393	2.73107	4.0523
							5.81582	5.28579	2.73178	4.05291
							5.82583	5.28764	2.73249	4.0535
							5.83584	5.28949	2.73321	4.0541
							5.84585	5.29134	2.73392	4.0547
							5.85586	5.29318	2.73462	4.05529
							5.86587	5.29502	2.73533	4.05588
							5.87588	5.29685	2.73603	4.05647
							5.88589	5.29867	2.73673	4.05706
							5.8959	5.30049	2.73743	4.05765
							5.90591	5.30231	2.73813	4.05823
							5.91592	5.30412	2.73882	4.05881
							5.92593	5.30592	2.73952	4.05939
							5.93594	5.30772	2.74021	4.05997
							5.94595	5.30952	2.7409	4.06055
							5.95596	5.31131	2.74159	4.06113
							5.96597	5.3131	2.74227	4.0617
							5.97598	5.31488	2.74295	4.06227
							5.98599	5.31665	2.74364	4.06284
							5.996	5.31843	2.74432	4.06341
							6.00601	5.32019	2.74499	4.06398
							6.01602	5.32196	2.74567	4.06454
							6.02603	5.32371	2.74634	4.06511
							6.03604	5.32547	2.74701	4.06567
							6.04605	5.32721	2.74768	4.06623
							6.05606	5.32896	2.74835	4.06679
							6.06607	5.3307	2.74902	4.06734
							6.07608	5.33243	2.74968	4.0679
							6.08609	5.33416	2.75035	4.06845
							6.0961	5.33589	2.75101	4.069
							6.10611	5.33761	2.75166	4.06955
							6.11612	5.33932	2.75232	4.0701
							6.12613	5.34104	2.75298	4.07065
							6.13614	5.34274	2.75363	4.07119
							6.14615	5.34445	2.75428	4.07173
							6.15616	5.34614	2.75493	4.07227
							6.16617	5.34784	2.75558	4.07281
							6.17618	5.34953	2.75622	4.07335
							6.18619	5.35121	2.75687	4.07389
							6.1962	5.35289	2.75751	4.07443
							6.20621	5.35457	2.75815	4.07496
							6.21622	5.35624	2.75879	4.07549
							6.22623	5.35791	2.75943	4.07602
							6.23624	5.35957	2.76006	4.07655
							6.24625	5.36123	2.7607	4.07708
							6.25626	5.36289	2.76133	4.0776
							6.26627	5.36454	2.76196	4.07813
							6.27628	5.36618	2.76259	4.07865
							6.28629	5.36783	2.76321	4.07917
							6.2963	5.36946	2.76384	4.07969
							6.30631	5.3711	2.76446	4.08021
							6.31632	5.37273	2.76508	4.08073
							6.32633	5.37435	2.7657	4.08124
							6.33634	5.37597	2.76632	4.08175
							6.34635	5.37759	2.76694	4.08227
							6.35636	5.3792	2.76755	4.08278
							6.36637	5.38081	2.76817	4.08329
							6.37638	5.38242	2.76878	4.08379
							6.38639	5.38402	2.76939	4.0843
							6.3964	5.38561	2.77	4.0848
							6.40641	5.38721	2.7706	4.08531
							6.41642	5.38879	2.77121	4.08581
							6.42643	5.39038	2.77181	4.08631
							6.43644	5.39196	2.77241	4.08681
							6.44645	5.39354	2.77301	4.08731
							6.45646	5.39511	2.77361	4.0878
							6.46647	5.39668	2.77421	4.0883
							6.47648	5.39824	2.7748	4.08879
							6.48649	5.3998	2.7754	4.08928
							6.4965	5.40136	2.77599	4.08977
							6.50651	5.40291	2.77658	4.09026
							6.51652	5.40446	2.77717	4.09075
							6.52653	5.406	2.77776	4.09124
							6.53654	5.40755	2.77834	4.09172
							6.54655	5.40908	2.77893	4.0922
							6.55656	5.41062	2.77951	4.09269
							6.56657	5.41215	2.78009	4.09317
							6.57658	5.41367	2.78067	4.09365
							6.58659	5.41519	2.78125	4.09413
							6.5966	5.41671	2.78183	4.0946
							6.60661	5.41823	2.7824	4.09508
							6.61662	5.41974	2.78298	4.09555
							6.62663	5.42125	2.78355	4.09602
							6.63664	5.42275	2.78412	4.0965
							6.64665	5.42425	2.78469	4.09697
							6.65666	5.42575	2.78526	4.09744
							6.66667	5.42724	2.78582	4.0979
							6.67668	5.42873	2.78639	4.09837
							6.68669	5.43021	2.78695	4.09883
							6.6967	5.43169	2.78751	4.0993
							6.70671	5.43317	2.78807	4.09976
							6.71672	5.43464	2.78863	4.10022
							6.72673	5.43612	2.78919	4.10068
							6.73674	5.43758	2.78975	4.10114
							6.74675	5.43905	2.7903	4.1016
							6.75676	5.44051	2.79085	4.10205
							6.76677	5.44196	2.79141	4.10251
							6.77678	5.44342	2.79196	4.10296
							6.78679	5.44486	2.79251	4.10341
							6.7968	5.44631	2.79305	4.10387
							6.80681	5.44775	2.7936	4.10432
							6.81682	5.44919	2.79415	4.10476
							6.82683	5.45063	2.79469	4.10521
							6.83684	5.45206	2.79523	4.10566
							6.84685	5.45349	2.79577	4.1061
							6.85686	5.45491	2.79631	4.10655
							6.86687	5.45633	2.79685	4.10699
							6.87688	5.45775	2.79739	4.10743
							6.88689	5.45917	2.79792	4.10787
							6.8969	5.46058	2.79846	4.10831
							6.90691	5.46199	2.79899	4.10875
							6.91692	5.46339	2.79952	4.10919
							6.92693	5.46479	2.80005	4.10962
							6.93694	5.46619	2.80058	4.11006
							6.94695	5.46759	2.8011	4.11049
							6.95696	5.46898	2.80163	4.11092
							6.96697	5.47037	2.80216	4.11135
							6.97698	5.47175	2.80268	4.11178
							6.98699	5.47313	2.8032	4.11221
							6.997	5.47451	2.80372	4.11264
							7.00701	5.47589	2.80424	4.11306
							7.01702	5.47726	2.80476	4.11349
							7.02703	5.47863	2.80528	4.11391
							7.03704	5.47999	2.80579	4.11434
							7.04705	5.48136	2.80631	4.11476
							7.05706	5.48272	2.80682	4.11518
							7.06707	5.48407	2.80733	4.1156
							7.07708	5.48542	2.80784	4.11602
							7.08709	5.48677	2.80835	4.11644
							7.0971	5.48812	2.80886	4.11685
							7.10711	5.48946	2.80937	4.11727
							7.11712	5.4908	2.80987	4.11768
							7.12713	5.49214	2.81038	4.11809
							7.13714	5.49347	2.81088	4.11851
							7.14715	5.49481	2.81138	4.11892
							7.15716	5.49613	2.81188	4.11933
							7.16717	5.49746	2.81238	4.11974
							7.17718	5.49878	2.81288	4.12014
							7.18719	5.5001	2.81338	4.12055
							7.1972	5.50141	2.81387	4.12096
							7.20721	5.50273	2.81437	4.12136
							7.21722	5.50404	2.81486	4.12176
							7.22723	5.50534	2.81535	4.12217
							7.23724	5.50665	2.81584	4.12257
							7.24725	5.50795	2.81633	4.12297
							7.25726	5.50924	2.81682	4.12337
							7.26727	5.51054	2.81731	4.12377
							7.27728	5.51183	2.81779	4.12416
							7.28729	5.51312	2.81828	4.12456
							7.2973	5.51441	2.81876	4.12496
							7.30731	5.51569	2.81925	4.12535
							7.31732	5.51697	2.81973	4.12574
							7.32733	5.51825	2.82021	4.12614
							7.33734	5.51952	2.82069	4.12653
							7.34735	5.52079	2.82116	4.12692
							7.35736	5.52206	2.82164	4.12731
							7.36737	5.52333	2.82212	4.1277
							7.37738	5.52459	2.82259	4.12808
							7.38739	5.52585	2.82307	4.12847
							7.3974	5.5271	2.82354	4.12886
							7.40741	5.52836	2.82401	4.12924
							7.41742	5.52961	2.82448	4.12962
							7.42743	5.53086	2.82495	4.13001
							7.43744	5.5321	2.82542	4.13039
							7.44745	5.53335	2.82588	4.13077
							7.45746	5.53459	2.82635	4.13115
							7.46747	5.53582	2.82681	4.13153
							7.47748	5.53706	2.82728	4.1319
							7.48749	5.53829	2.82774	4.13228
							7.4975	5.53952	2.8282	4.13266
							7.50751	5.54075	2.82866	4.13303
							7.51752	5.54197	2.82912	4.13341
							7.52753	5.54319	2.82958	4.13378
							7.53754	5.54441	2.83004	4.13415
							7.54755	5.54563	2.83049	4.13452
							7.55756	5.54684	2.83095	4.13489
							7.56757	5.54805	2.8314	4.13526
							7.57758	5.54926	2.83186	4.13563
							7.58759	5.55046	2.83231	4.136
							7.5976	5.55166	2.83276	4.13637
							7.60761	5.55286	2.83321	4.13673
							7.61762	5.55406	2.83366	4.1371
							7.62763	5.55525	2.8341	4.13746
							7.63764	5.55645	2.83455	4.13782
							7.64765	5.55763	2.835	4.13819
							7.65766	5.55882	2.83544	4.13855
							7.66767	5.56001	2.83588	4.13891
							7.67768	5.56119	2.83633	4.13927
							7.68769	5.56237	2.83677	4.13963
							7.6977	5.56354	2.83721	4.13998
							7.70771	5.56471	2.83765	4.14034
							7.71772	5.56589	2.83809	4.1407
							7.72773	5.56705	2.83853	4.14105
							7.73774	5.56822	2.83896	4.14141
							7.74775	5.56938	2.8394	4.14176
							7.75776	5.57054	2.83983	4.14211
							7.76777	5.5717	2.84027	4.14247
							7.77778	5.57286	2.8407	4.14282
							7.78779	5.57401	2.84113	4.14317
							7.7978	5.57516	2.84156	4.14352
							7.80781	5.57631	2.84199	4.14387
							7.81782	5.57746	2.84242	4.14421
							7.82783	5.5786	2.84285	4.14456
							7.83784	5.57974	2.84327	4.14491
							7.84785	5.58088	2.8437	4.14525
							7.85786	5.58202	2.84412	4.1456
							7.86787	5.58315	2.84455	4.14594
							7.87788	5.58428	2.84497	4.14628
							7.88789	5.58541	2.84539	4.14662
							7.8979	5.58654	2.84581	4.14696
							7.90791	5.58766	2.84623	4.14731
							7.91792	5.58878	2.84665	4.14764
							7.92793	5.5899	2.84707	4.14798
							7.93794	5.59102	2.84749	4.14832
							7.94795	5.59213	2.8479	4.14866
							7.95796	5.59325	2.84832	4.14899
							7.96797	5.59436	2.84873	4.14933
							7.97798	5.59546	2.84915	4.14966
							7.98799	5.59657	2.84956	4.15
							7.998	5.59767	2.84997	4.15033
							8.00801	5.59877	2.85038	4.15066
							8.01802	5.59987	2.85079	4.151
							8.02803	5.60097	2.8512	4.15133
							8.03804	5.60206	2.85161	4.15166
							8.04805	5.60315	2.85202	4.15199
							8.05806	5.60424	2.85242	4.15231
							8.06807	5.60533	2.85283	4.15264
							8.07808	5.60641	2.85323	4.15297
							8.08809	5.60749	2.85364	4.1533
							8.0981	5.60857	2.85404	4.15362
							8.10811	5.60965	2.85444	4.15395
							8.11812	5.61073	2.85484	4.15427
							8.12813	5.6118	2.85524	4.15459
							8.13814	5.61287	2.85564	4.15492
							8.14815	5.61394	2.85604	4.15524
							8.15816	5.61501	2.85644	4.15556
							8.16817	5.61607	2.85684	4.15588
							8.17818	5.61713	2.85723	4.1562
							8.18819	5.61819	2.85763	4.15652
							8.1982	5.61925	2.85802	4.15684
							8.20821	5.62031	2.85841	4.15715
							8.21822	5.62136	2.85881	4.15747
							8.22823	5.62241	2.8592	4.15779
							8.23824	5.62346	2.85959	4.1581
							8.24825	5.62451	2.85998	4.15842
							8.25826	5.62555	2.86037	4.15873
							8.26827	5.62659	2.86075	4.15904
							8.27828	5.62764	2.86114	4.15935
							8.28829	5.62867	2.86153	4.15967
							8.2983	5.62971	2.86191	4.15998
							8.30831	5.63074	2.8623	4.16029
							8.31832	5.63178	2.86268	4.1606
							8.32833	5.63281	2.86307	4.16091
							8.33834	5.63383	2.86345	4.16121
							8.34835	5.63486	2.86383	4.16152
							8.35836	5.63588	2.86421	4.16183
							8.36837	5.6369	2.86459	4.16213
							8.37838	5.63792	2.86497	4.16244
							8.38839	5.63894	2.86535	4.16274
							8.3984	5.63996	2.86573	4.16305
							8.40841	5.64097	2.8661	4.16335
							8.41842	5.64198	2.86648	4.16365
							8.42843	5.64299	2.86685	4.16396
							8.43844	5.644	2.86723	4.16426
							8.44845	5.645	2.8676	4.16456
							8.45846	5.64601	2.86797	4.16486
							8.46847	5.64701	2.86835	4.16516
							8.47848	5.64801	2.86872	4.16546
							8.48849	5.649	2.86909	4.16575
							8.4985	5.65	2.86946	4.16605
							8.50851	5.65099	2.86983	4.16635
							8.51852	5.65198	2.8702	4.16664
							8.52853	5.65297	2.87056	4.16694
							8.53854	5.65396	2.87093	4.16723
							8.54855	5.65494	2.87129	4.16753
							8.55856	5.65593	2.87166	4.16782
							8.56857	5.65691	2.87202	4.16811
							8.57858	5.65789	2.87239	4.16841
							8.58859	5.65886	2.87275	4.1687
							8.5986	5.65984	2.87311	4.16899
							8.60861	5.66081	2.87347	4.16928
							8.61862	5.66179	2.87383	4.16957
							8.62863	5.66275	2.87419	4.16986
							8.63864	5.66372	2.87455	4.17015
							8.64865	5.66469	2.87491	4.17043
							8.65866	5.66565	2.87527	4.17072
							8.66867	5.66661	2.87563	4.17101
							8.67868	5.66757	2.87598	4.17129
							8.68869	5.66853	2.87634	4.17158
							8.6987	5.66949	2.87669	4.17186
							8.70871	5.67044	2.87705	4.17215
							8.71872	5.6714	2.8774	4.17243
							8.72873	5.67235	2.87775	4.17271
							8.73874	5.6733	2.8781	4.17299
							8.74875	5.67424	2.87845	4.17328
							8.75876	5.67519	2.8788	4.17356
							8.76877	5.67613	2.87915	4.17384
							8.77878	5.67707	2.8795	4.17412
							8.78879	5.67801	2.87985	4.1744
							8.7988	5.67895	2.8802	4.17467
							8.80881	5.67989	2.88055	4.17495
							8.81882	5.68082	2.88089	4.17523
							8.82883	5.68175	2.88124	4.17551
							8.83884	5.68268	2.88158	4.17578
							8.84885	5.68361	2.88192	4.17606
							8.85886	5.68454	2.88227	4.17633
							8.86887	5.68546	2.88261	4.17661
							8.87888	5.68639	2.88295	4.17688
							8.88889	5.68731	2.88329	4.17715
							8.8989	5.68823	2.88363	4.17743
							8.90891	5.68915	2.88397	4.1777
							8.91892	5.69006	2.88431	4.17797
							8.92893	5.69098	2.88465	4.17824
							8.93894	5.69189	2.88499	4.17851
							8.94895	5.6928	2.88533	4.17878
							8.95896	5.69371	2.88566	4.17905
							8.96897	5.69462	2.886	4.17932
							8.97898	5.69552	2.88633	4.17959
							8.98899	5.69643	2.88667	4.17985
							8.999	5.69733	2.887	4.18012
							9.00901	5.69823	2.88733	4.18039
							9.01902	5.69913	2.88767	4.18065
							9.02903	5.70003	2.888	4.18092
							9.03904	5.70092	2.88833	4.18118
							9.04905	5.70182	2.88866	4.18145
							9.05906	5.70271	2.88899	4.18171
							9.06907	5.7036	2.88932	4.18197
							9.07908	5.70449	2.88965	4.18224
							9.08909	5.70538	2.88998	4.1825
							9.0991	5.70626	2.8903	4.18276
							9.10911	5.70714	2.89063	4.18302
							9.11912	5.70803	2.89095	4.18328
							9.12913	5.70891	2.89128	4.18354
							9.13914	5.70979	2.8916	4.1838
							9.14915	5.71066	2.89193	4.18406
							9.15916	5.71154	2.89225	4.18432
							9.16917	5.71241	2.89257	4.18458
							9.17918	5.71328	2.8929	4.18483
							9.18919	5.71415	2.89322	4.18509
							9.1992	5.71502	2.89354	4.18535
							9.20921	5.71589	2.89386	4.1856
							9.21922	5.71676	2.89418	4.18586
							9.22923	5.71762	2.8945	4.18611
							9.23924	5.71848	2.89482	4.18636
							9.24925	5.71934	2.89513	4.18662
							9.25926	5.7202	2.89545	4.18687
							9.26927	5.72106	2.89577	4.18712
							9.27928	5.72192	2.89608	4.18737
							9.28929	5.72277	2.8964	4.18763
							9.2993	5.72362	2.89671	4.18788
							9.30931	5.72447	2.89703	4.18813
							9.31932	5.72532	2.89734	4.18838
							9.32933	5.72617	2.89765	4.18863
							9.33934	5.72702	2.89796	4.18888
							9.34935	5.72786	2.89828	4.18912
							9.35936	5.72871	2.89859	4.18937
							9.36937	5.72955	2.8989	4.18962
							9.37938	5.73039	2.89921	4.18987
							9.38939	5.73123	2.89952	4.19011
							9.3994	5.73206	2.89983	4.19036
							9.40941	5.7329	2.90013	4.1906
							9.41942	5.73373	2.90044	4.19085
							9.42943	5.73457	2.90075	4.19109
							9.43944	5.7354	2.90105	4.19134
							9.44945	5.73623	2.90136	4.19158
							9.45946	5.73706	2.90166	4.19182
							9.46947	5.73788	2.90197	4.19207
							9.47948	5.73871	2.90227	4.19231
							9.48949	5.73953	2.90258	4.19255
							9.4995	5.74035	2.90288	4.19279
							9.50951	5.74117	2.90318	4.19303
							9.51952	5.74199	2.90348	4.19327
							9.52953	5.74281	2.90378	4.19351
							9.53954	5.74363	2.90408	4.19375
							9.54955	5.74444	2.90438	4.19399
							9.55956	5.74525	2.90468	4.19423
							9.56957	5.74607	2.90498	4.19446
							9.57958	5.74688	2.90528	4.1947
							9.58959	5.74768	2.90558	4.19494
							9.5996	5.74849	2.90588	4.19517
							9.60961	5.7493	2.90617	4.19541
							9.61962	5.7501	2.90647	4.19565
							9.62963	5.7509	2.90676	4.19588
							9.63964	5.75171	2.90706	4.19611
							9.64965	5.75251	2.90735	4.19635
							9.65966	5.7533	2.90765	4.19658
							9.66967	5.7541	2.90794	4.19681
							9.67968	5.7549	2.90823	4.19705
							9.68969	5.75569	2.90852	4.19728
							9.6997	5.75648	2.90882	4.19751
							9.70971	5.75728	2.90911	4.19774
							9.71972	5.75807	2.9094	4.19797
							9.72973	5.75885	2.90969	4.1982
							9.73974	5.75964	2.90998	4.19843
							9.74975	5.76043	2.91027	4.19866
							9.75976	5.76121	2.91055	4.19889
							9.76977	5.762	2.91084	4.19912
							9.77978	5.76278	2.91113	4.19935
							9.78979	5.76356	2.91142	4.19958
							9.7998	5.76434	2.9117	4.1998
							9.80981	5.76511	2.91199	4.20003
							9.81982	5.76589	2.91227	4.20026
							9.82983	5.76666	2.91256	4.20048
							9.83984	5.76744	2.91284	4.20071
							9.84985	5.76821	2.91313	4.20093
							9.85986	5.76898	2.91341	4.20116
							9.86987	5.76975	2.91369	4.20138
							9.87988	5.77052	2.91397	4.20161
							9.88989	5.77128	2.91425	4.20183
							9.8999	5.77205	2.91454	4.20205
							9.90991	5.77281	2.91482	4.20227
							9.91992	5.77358	2.9151	4.2025
							9.92993	5.77434	2.91538	4.20272
							10	5.77963	2.91732	4.20426

## Sheet: Fig.6c
Fig. 6c
Western blot raw image for detection of ubiquitinated histone H3 by VIM1
The images in the red boxes correspond to those shown in Fig. 6c.
The result obtained with wild-type ubiquitin is shown in the middle, and that obtained with the K/R ubiquitin mutant is shown on the right.
Representative electrophoresis of MagicMark™ XP (Thermo Fisher Scientific, Cat#LC5602) is shown on the left

## Sheet: Fig.6d
Fig. 6d
Methylation activity of MET1full in H3, Ub, or various ubiquitinated H3 measured by in vitro DNA methylation activity assay
The measurement data is shown in Sfig. 1e. Data were analyzed using Microsoft Excel 365 (version 2507). A two-sample two-tailed Student's t-test was applied to compare the means between two independent groups.
	w/o	ub	H3	H3-14ub	H3-18ub	H3-23ub	H3-14/18ub2	H3-18/23ub2	H3-14/23ub2	H3-14/18/23ub3
Averaage__methylation rate	0.0813424	0.0571215	0.0880299	0.123292	0.103292	0.120468	0.235499	0.18732	0.272558	0.143129
1_methylation rate	0.0646952	0.0620382	0.120282	0.130825	0.118456	0.104788	0.225522	0.193174	0.225066	0.163535
2_methylation rate	0.0817407	0.051184	0.0659162	0.106155	0.0399176	0.117806	0.183524	0.153829	0.248755	0.137602
3_methylation rate	0.107046	0.057411	0.0778912	0.132896	0.151501	0.13881	0.29745	0.214957	0.343852	0.0847607
p-value							0.028494	0.0247261	0.016481

## Sheet: Fig. 6e
Fig. 6e
Electrophoresis mobility shift assay raw picture to confirm binding of RFTS domains of MET1 to dual mono-ubiquitinated H3
The images in the red boxes correspond to those shown in Fig. 6e.

## Sheet: Sfig.1b
Sfig. 1b
Fluorescence intensity measured by thermal shift assay
MET1_full	Temperature	buffer1	buffer2	buffer3	MET1_1	MET1_2	MET1_3		Average	deviation	MET1_1	MET1_2	MET1_3	d(fluorescence)/dT	MET1_1	MET1_2	MET1_3	Average		MET1_MTase	Temperature	buffer1	buffer2	buffer3	MET1_1	MET1_2	MET1_3	Average		deviation	MET1_1	MET1_2	MET1_3		d(fluorescence)/dT	MET1_1	MET1_2	MET1_3	Average		DNMT1_full	Temperature	buffer1	buffer2	buffer3	DNMT1_1	DNMT1_2	DNMT1_3	deviation
	25	3703.81	3790.68	3770.49	15069.9	10999.8	8540.42		11536.7		0.00265226	0.00535778	0.00533859		-0.00180736	-0.00307464	-0.00321721	-0.00269974			25	3698.86	3447.11	3487.98	6729.47	6298.98	6502.34	6510.26			-0.174191	-0.183319	-0.179007			0.00340218	0.00377836	0.00346527	0.0035486			25	3385.74	3484.92	3480.69	7136.55	7456.91	7574.04
	25.2	3692.15	3780.2	3758.32	15052.8	10976.7	8524.46		11518		0.00229079	0.00474286	0.00469515		-0.00180736	-0.00307464	-0.00321721	-0.00269974			25.2	3694.06	3441.36	3481.6	6761.56	6334.62	6535.03	6543.74			-0.173511	-0.182563	-0.178314			0.00340218	0.00377836	0.00346527	0.0035486			25.2	3380.69	3478.55	3473.44	7106.09	7425.34	7544.89
	25.4	3680.49	3769.73	3746.15	15035.8	10953.6	8508.5		11499.3		0.00192932	0.00412793	0.00405171		-0.00180736	-0.00307464	-0.00321721	-0.00269974			25.4	3689.27	3435.62	3475.23	6793.65	6370.26	6567.72	6577.21			-0.172831	-0.181808	-0.177621			0.00340218	0.00377836	0.00346527	0.0035486			25.4	3375.65	3472.17	3466.19	7075.63	7393.77	7515.75
	25.6	3668.84	3759.25	3733.97	15018.7	10930.4	8492.54		11480.6		0.00156785	0.003513	0.00340826		-0.00180736	-0.00307464	-0.00321721	-0.00269974			25.6	3684.47	3429.87	3468.85	6825.74	6405.9	6600.4	6610.68			-0.17215	-0.181052	-0.176928			0.00340218	0.00377836	0.00346527	0.0035486			25.6	3370.61	3465.79	3458.94	7045.18	7362.21	7486.6
	25.8	3657.18	3748.77	3721.8	15001.7	10907.3	8476.58		11461.9		0.00120638	0.00289807	0.00276482		-0.00180736	-0.00307464	-0.00321721	-0.00269974			25.8	3679.67	3424.12	3462.47	6857.83	6441.54	6633.09	6644.15			-0.17147	-0.180296	-0.176235			0.00340218	0.00377836	0.00346527	0.0035486			25.8	3365.57	3459.42	3451.68	7014.72	7330.64	7457.45
	26	3645.52	3738.29	3709.63	14984.6	10884.2	8460.62		11443.2		0.000844904	0.00228314	0.00212138		-0.00180736	-0.00307464	-0.00321721	-0.00269974			26	3674.88	3418.38	3456.1	6889.92	6477.18	6665.77	6677.62			-0.170789	-0.179541	-0.175542			0.00340218	0.00377836	0.00346527	0.0035486			26	3360.53	3453.04	3444.43	6984.26	7299.07	7428.31
	26.2	3633.86	3727.82	3697.45	14967.6	10861.1	8444.66		11424.4		0.000483432	0.00166821	0.00147794		-0.00135764	-0.00254699	-0.0026891	-0.00219791			26.2	3670.08	3412.63	3449.72	6922.01	6512.82	6698.46	6711.1			-0.170109	-0.178785	-0.174849			0.00393823	0.0042672	0.00400601	0.00407048			26.2	3355.49	3446.66	3437.18	6953.8	7267.5	7399.16
	26.4	3622.51	3717.93	3685.81	14954.8	10841.9	8431.32		11409.3		0.000211904	0.00115882	0.000940117		-0.000822639	-0.0020594	-0.00201627	-0.00163277			26.4	3665.99	3407.21	3443.66	6959.16	6553.07	6736.25	6749.49			-0.169321	-0.177932	-0.174048			0.00437373	0.00472864	0.00452041	0.00454093			26.4	3350.46	3440.48	3430.08	6924.64	7237.36	7371.8
	26.6	3611.51	3708.39	3675.52	14947	10826.5	8421.31		11398.3		4.73759e-05	0.000746937	0.000536863		-0.00023688	-0.00157707	-0.00147128	-0.00109507			26.6	3662.34	3401.72	3437.78	7000.42	6597.67	6778.89	6792.32			-0.168446	-0.176986	-0.173144			0.00489695	0.00524383	0.00503587	0.00505888			26.6	3345.95	3434.86	3422.85	6895.97	7207.96	7345.69
	26.8	3600.62	3698.83	3665.59	14944.8	10814.6	8414.02		11391.1		0	0.000431523	0.000242608		0.000387129	-0.00116327	-0.00094368	-0.000573273			26.8	3658.85	3396.52	3432	7046.61	6647.13	6826.39	6840.04			-0.167467	-0.175937	-0.172136			0.00550179	0.00578094	0.00558214	0.00562162			26.8	3341.07	3429.57	3415.87	6868.06	7179.54	7319.88
	27	3590.53	3689.76	3656.13	14948.4	10805.9	8409.33		11387.9		7.74257e-05	0.00019887	5.38722e-05		0.00107801	-0.000684392	-0.000269361	4.14188e-05			27	3655.99	3391.55	3426.61	7098.5	6701.66	6879.04	6893.07			-0.166367	-0.174781	-0.17102			0.00609431	0.00638485	0.00618302	0.00622073			27	3335.98	3424.1	3409.22	6840.3	7150.71	7294.44
	27.2	3580.9	3680.9	3647.36	14958.6	10800.7	8408		11389.1		0.000293028	6.19916e-05	0		0.0015114	-0.000309958	0.000255266	0.000485571			27.2	3653.58	3386.91	3421.23	7155.99	6761.89	6937.36	6951.75			-0.165148	-0.173504	-0.169783			0.00657573	0.00694981	0.00673112	0.00675222			27.2	3331.06	3418.57	3402.79	6813.32	7121.96	7269
	27.4	3571.77	3671.89	3638.84	14972.9	10798.4	8409.26		11393.5		0.000595309	0	5.10533e-05		0.00209152	9.26773e-05	0.000752406	0.000978869			27.4	3651.01	3382.06	3416.53	7218.01	6827.44	7000.85	7015.44			-0.163833	-0.172114	-0.168437			0.00722449	0.00757654	0.00738686	0.00739596			27.4	3326.38	3413.15	3396.35	6786.97	7094.16	7243.56
	27.6	3562.72	3662.98	3630.23	14992.6	10799.1	8413		11401.6		0.00101361	1.85355e-05	0.000201534		0.00246318	0.000535427	0.00132699	0.00144187			27.6	3648.36	3377.19	3411.99	7286.16	6898.91	7070.53	7085.2			-0.162388	-0.170599	-0.16696			0.00777656	0.00820728	0.00810292	0.00802892			27.6	3321.42	3407.54	3390.34	6762.31	7068.06	7219.29
	27.8	3554	3654.46	3621.85	15015.8	10803.1	8419.58		11412.8		0.00150625	0.000125621	0.000466933		0.0029386	0.00110868	0.00186466	0.00197064			27.8	3645.68	3372.52	3407.46	7359.51	6976.32	7146.96	7160.93			-0.160832	-0.168957	-0.165339			0.00842972	0.00893371	0.00888983	0.00875109			27.8	3317.01	3402.14	3384.63	6738.84	7043.06	7196.89
	28	3545.27	3646.02	3613.75	15043.6	10811.4	8428.83		11427.9		0.00209397	0.000347356	0.000839865		0.00345693	0.00161085	0.00237729	0.00248169			28	3642.8	3368.03	3403.13	7439.02	7060.59	7230.82	7243.48			-0.159146	-0.167171	-0.163561			0.00918908	0.0096487	0.00970181	0.0095132			28	3312.95	3397.1	3378.83	6716.95	7019.84	7175.68
	28.2	3536.64	3637.82	3605.63	15076.2	10823.5	8440.62		11446.8		0.00278535	0.000669526	0.00131532		0.00409439	0.0021417	0.00287773	0.00303794			28.2	3639.85	3363.42	3398.73	7525.7	7151.6	7322.33	7333.21			-0.157309	-0.165241	-0.161621			0.0101083	0.0105138	0.0106393	0.0104205			28.2	3309.09	3392.38	3373.21	6695.93	6997.73	7155.43
	28.4	3528.19	3630.27	3597.76	15114.8	10839.6	8454.9		11469.8		0.00360423	0.00109787	0.00189087		0.00462201	0.00272272	0.00342665	0.00359046			28.4	3637.23	3359.13	3393.69	7621.05	7250.77	7422.68	7431.5			-0.155287	-0.163138	-0.159493			0.0109919	0.0114371	0.0115871	0.0113387			28.4	3305.27	3387.9	3367.6	6675.58	6975.73	7135.78
	28.6	3520.27	3622.89	3589.93	15158.4	10860.1	8471.9		11496.8		0.00452863	0.00164241	0.0025762		0.00526332	0.00328123	0.00385972	0.00413475			28.6	3634.85	3355.27	3388.85	7724.73	7358.65	7531.98	7538.45			-0.153089	-0.160851	-0.157176			0.0119881	0.0124573	0.0125563	0.0123339			28.6	3301.7	3383.61	3361.82	6655.02	6953.57	7116.02
	28.8	3512.42	3615.3	3582.1	15208	10884.8	8491.05		11528		0.0055813	0.00229865	0.00334814		0.00586265	0.00378654	0.00448927	0.00471282			28.8	3633	3351.15	3384.02	7837.81	7476.16	7650.42	7654.79			-0.150691	-0.158359	-0.154664			0.0130637	0.0135702	0.0136693	0.0134344			28.8	3298.25	3378.93	3355.6	6634.54	6931.57	7096.15
	29	3504.9	3607.63	3574.22	15263.3	10913.3	8513.32		11563.3		0.00675383	0.00305596	0.004246		0.00665641	0.00435676	0.00505379	0.00535565			29	3631.31	3347.01	3378.96	7961.03	7604.16	7779.35	7781.51			-0.148078	-0.155645	-0.15193			0.0144052	0.014971	0.0150441	0.0148068			29	3294.7	3373.86	3349.39	6613.59	6909.17	7076.05
	29.2	3497.31	3599.84	3566.54	15326.1	10946	8538.39		11603.5		0.00808511	0.00392731	0.00525675		0.0076259	0.00522118	0.00584522	0.00623077			29.2	3629.93	3342.79	3373.89	8096.91	7745.37	7921.26	7921.18			-0.145197	-0.152651	-0.148922			0.0158517	0.0165301	0.0166182	0.0163334			29.2	3290.74	3368.64	3343.09	6592.63	6886.83	7055.95
	29.4	3489.84	3591.76	3559.04	15398	10985.3	8567.39		11650.2		0.00961029	0.00497155	0.0064258		0.00870481	0.00611769	0.00670021	0.00717423			29.4	3628.56	3338.45	3369.19	8246.43	7901.29	8078.01	8075.24			-0.142027	-0.149345	-0.145598			0.01767	0.0183806	0.0185133	0.0181879			29.4	3286.57	3363.15	3337.05	6571.74	6865.36	7036.4
	29.6	3482.05	3583.71	3551.73	15480.1	11031.3	8600.63		11704		0.0113513	0.00619509	0.00776584		0.010022	0.00714097	0.00775073	0.00830458			29.6	3627.38	3333.86	3364.05	8413.1	8074.67	8252.64	8246.8			-0.138493	-0.145669	-0.141895			0.019744	0.0204912	0.0207824	0.0203392			29.6	3282.37	3357.86	3331.5	6551.63	6844.62	7017.38
	29.8	3474.49	3575.73	3544.87	15574.7	11085	8639.08		11766.2		0.0133557	0.00762328	0.00931598		0.0116856	0.00837791	0.00882277	0.00962876			29.8	3626.04	3329.51	3359.14	8599.34	8267.95	8448.67	8438.65			-0.134544	-0.141571	-0.137739			0.0221446	0.0228692	0.0231862	0.0227333			29.8	3277.96	3352.84	3325.96	6531.83	6824.51	6998.76
	30	3466.94	3567.96	3538.41	15684.9	11147.9	8682.85		11838.6		0.0156928	0.00929886	0.0110805		0.0130865	0.00976776	0.0101104	0.0109882			30	3625.02	3325.01	3354.19	8808.22	8483.67	8667.37	8653.09			-0.130115	-0.136997	-0.133102			0.0244599	0.0252777	0.0256623	0.0251333			30	3273.42	3348.12	3320.66	6513.32	6805.69	6980.85
	30.2	3459.57	3560.26	3531.87	15808.3	11221.4	8733.01		11920.9		0.0183101	0.0112524	0.0131026		0.0145446	0.0108856	0.011233	0.0122211			30.2	3623.91	3320.85	3349.35	9038.94	8722.1	8909.43	8890.16			-0.125223	-0.131941	-0.127969			0.0270815	0.0278445	0.028297	0.027741			30.2	3269.4	3343.43	3315.39	6495.96	6788.26	6963.96
	30.4	3452.18	3552.63	3525.3	15945.5	11303.2	8788.73		12012.5		0.021219	0.0134295	0.0153492		0.0160179	0.0120586	0.0123618	0.0134794			30.4	3623.06	3317.03	3344.52	9294.39	8984.74	9176.34	9151.82			-0.119807	-0.126372	-0.12231			0.0295508	0.0304718	0.03093	0.0303175			30.4	3265.78	3338.72	3310.28	6479.65	6771.57	6948
	30.6	3445.07	3545.04	3518.75	16096.6	11393.9	8850.06		12113.5		0.0244226	0.0158412	0.0178216		0.0175837	0.0133185	0.0135842	0.0148288			30.6	3622.34	3313.3	3339.99	9573.13	9272.17	9468.09	9437.8			-0.113897	-0.120278	-0.116124			0.0321579	0.0330729	0.0334651	0.0328986			30.6	3262.18	3333.97	3304.69	6463.83	6755.82	6932.84
	30.8	3438	3538.06	3512.05	16262.5	11494	8917.45		12224.7		0.0279393	0.0185049	0.0205384		0.0188391	0.0144531	0.0147042	0.0159988			30.8	3621.83	3309.55	3335.35	9876.46	9584.13	9783.75	9748.11			-0.107465	-0.113663	-0.109431			0.0347915	0.0357588	0.0362613	0.0356038			30.8	3258.79	3329.38	3299.63	6449.13	6741	6918.49
	31	3431.05	3531.32	3505.31	16440.2	11602.7	8990.4		12344.4		0.0317072	0.0213956	0.0234792		0.0205475	0.0156448	0.0159576	0.0173833			31	3621.28	3306.19	3330.89	10204.6	9921.43	10125.8	10083.9			-0.100507	-0.106512	-0.102178			0.0378895	0.0387656	0.0393417	0.0386656			31	3255.68	3325.09	3294.57	6434.83	6726.71	6905.11
	31.2	3424.28	3524.65	3499.03	16634	11720.3	9069.56		12474.6		0.0358167	0.0245245	0.0266708		0.0223119	0.0171732	0.0175413	0.0190088			31.2	3620.89	3302.93	3326.78	10562	10287.1	10496.9	10448.7			-0.0929289	-0.0987584	-0.0943101			0.0409474	0.0419665	0.0425889	0.0418342			31.2	3252.46	3321.07	3289.7	6420.82	6712.44	6891.95
	31.4	3417.93	3517.97	3492.93	16844.5	11849.4	9156.58		12616.8		0.0402791	0.0279592	0.030179		0.0243835	0.0187952	0.019263	0.0208139			31.4	3620.4	3299.43	3322.81	10948.3	10682.9	10898.6	10843.3			-0.0847394	-0.0903651	-0.0857923			0.0446002	0.045473	0.0461929	0.045422			31.4	3249.1	3317.52	3284.68	6407.44	6698.82	6879.23
	31.6	3411.77	3511.51	3487.19	17074.5	11990.7	9252.15		12772.5		0.0451558	0.0317182	0.0340316		0.0264242	0.0205619	0.0210737	0.0226866			31.6	3619.7	3296.13	3318.98	11369	11111.9	11334.3	11271.7			-0.0758194	-0.0812705	-0.0765537			0.0487579	0.0497414	0.0505439	0.0496811			31.6	3246.11	3313.93	3280.1	6394.74	6685.52	6866.99
	31.8	3405.83	3504.53	3481.95	17323.7	12145.3	9356.69		12941.9		0.0504406	0.0358306	0.0382464		0.0288676	0.0227361	0.0232503	0.0249513			31.8	3618.89	3293.01	3315.26	11828.9	11581	11811.1	11740.3			-0.0660678	-0.0713222	-0.066445			0.0533292	0.05439	0.0552377	0.054319			31.8	3243.2	3310.39	3275.57	6382.62	6672.87	6855.29
	32	3399.85	3497.62	3476.58	17596	12316.3	9472.03		13128.1		0.0562141	0.0403778	0.0428964		0.0313481	0.0249862	0.0253517	0.0272287			32	3618.15	3289.77	3311.58	12331.9	12094.1	12332.1	12252.7			-0.055402	-0.0604442	-0.0553974			0.0581525	0.0593621	0.0602608	0.0592585			32	3240.39	3306.74	3271.35	6371.3	6660.7	6844.04
	32.2	3394.05	3490.9	3471.15	17891.7	12504.1	9597.8		13331.2		0.0624838	0.045375	0.0479667		0.0341761	0.0273723	0.027461	0.0296698			32.2	3617.67	3286.3	3307.58	12880.4	12654	12900.5	12811.7			-0.0437715	-0.0485718	-0.0433452			0.0636684	0.0649205	0.0658014	0.0647968			32.2	3237.57	3302.79	3267.65	6360.69	6649.27	6833.7
	32.4	3388.09	3484.52	3465.93	18214.1	12709.9	9734.04		13552.7		0.069319	0.0508495	0.053459		0.0370717	0.0301401	0.029775	0.032329			32.4	3617.64	3282.98	3303.38	13481	13266.4	13521.2	13422.8			-0.0310378	-0.0355877	-0.030185			0.0696316	0.0709557	0.0719005	0.0708293			32.4	3234.76	3298.86	3264.52	6350.64	6638.62	6823.87
	32.6	3382.16	3478.06	3460.59	18563.7	12936.6	9881.75		13794		0.0767333	0.0568775	0.059414		0.040341	0.0330822	0.0323376	0.0352536			32.6	3617.87	3279.48	3299.27	14137.8	13935.7	14199.4	14090.9			-0.0171115	-0.0213966	-0.0158049			0.075844	0.0772562	0.0783052	0.0771351			32.6	3231.75	3295.07	3261.59	6341.89	6629.09	6815.05
	32.8	3376.24	3471.95	3454.62	18944.3	13185.3	10042.2		14057.2		0.0848015	0.063494	0.0658815		0.0440027	0.0361675	0.0352077	0.0384593			32.8	3618.42	3276.04	3295.17	14853.2	14664.4	14938	14818.5			-0.00194267	-0.00594533	-0.000143822			0.0825113	0.0840985	0.0851922	0.083934			32.8	3228.74	3291.44	3259.06	6333.95	6620.19	6807.39
	33	3370.4	3465.67	3448.75	19359.3	13457.2	10216.8		14344.5		0.0936021	0.0707275	0.072923		0.0481389	0.0398925	0.0386878	0.0422397			33	3619.09	3272.99	3291.36	15631.5	15457.7	15741.6	15610.2			0.0145596	0.0108744	0.0168946			0.0898834	0.0915645	0.0926681	0.091372			33	3225.9	3287.99	3256.59	6326.82	6612.26	6800.36
	33.2	3364.56	3459.53	3442.83	19813.4	13757.1	10408.8		14659.8		0.10323	0.078706	0.0806606		0.0526465	0.0440113	0.0427147	0.0464575			33.2	3619.48	3269.95	3287.66	16479.3	16321.3	16615.7	16472.1			0.0325363	0.0291873	0.0354282			0.0978437	0.0994989	0.1009	0.0994143			33.2	3223.3	3285.23	3253.94	6320.59	6605.72	6793.65
	33.4	3358.75	3453.19	3436.6	20310	14088	10620.7		15006.2		0.113759	0.0875082	0.0892035		0.0580278	0.0486667	0.0473061	0.0513335			33.4	3619.34	3267.01	3284.32	17402.2	17259.9	17567.4	17409.8			0.052105	0.049087	0.0556083			0.106218	0.108107	0.109552	0.107959			33.4	3221.17	3282.33	3251.14	6315.41	6599.93	6788.04
	33.6	3352.85	3446.83	3430.55	20857.3	14453.9	10855.4		15388.9		0.125365	0.0972416	0.0986648		0.0643605	0.0539404	0.0525338	0.0569449			33.6	3619.25	3264.37	3280.8	18404.1	18279.6	18600.8	18428.2			0.0733486	0.0707085	0.0775188			0.115466	0.11749	0.118922	0.117293			33.6	3219.21	3279.56	3248.41	6310.25	6594.42	6782.5
	33.8	3347.04	3440.44	3425.04	21464.4	14859.5	11116		15813.3		0.138237	0.10803	0.109172		0.071102	0.0599949	0.058235	0.0631106			33.8	3619.07	3261.64	3277.51	19493.2	19387.8	19722.5	19534.5			0.0964418	0.0942066	0.101303			0.125383	0.127459	0.129018	0.127287			33.8	3217.34	3276.58	3245.24	6305.35	6589.28	6776.37
	34	3341.66	3434.24	3419.76	22135.1	15310.6	11404.9		16283.5		0.152457	0.120029	0.120819		0.0786025	0.0663789	0.0644676	0.0698163			34	3618.89	3258.45	3274.06	20675.9	20590.1	20939.5	20735.2			0.121518	0.119698	0.127107			0.136095	0.138252	0.139955	0.138101			34	3215.13	3273.52	3242.27	6300.87	6584.5	6770.71
	34.2	3336.53	3427.96	3414.85	22876.5	15809.6	11724.7		16803.6		0.168178	0.133304	0.133712		0.0874571	0.0740253	0.0717528	0.0777451			34.2	3619.02	3255.63	3270.81	21959.6	21894.2	22259.6	22037.8			0.148737	0.147349	0.155098			0.148084	0.150512	0.151996	0.150197			34.2	3212.9	3270.21	3239.33	6297.19	6579.81	6765.99
	34.4	3331.83	3421.88	3410.27	23701.4	16366.2	12080.7		17382.8		0.185669	0.148109	0.148063		0.0973176	0.0826501	0.0801704	0.0867127			34.4	3619.69	3252.73	3267.18	23356.4	23313.9	23693.3	23454.5			0.178354	0.177451	0.185497			0.16154	0.164021	0.165434	0.163665			34.4	3210.74	3266.97	3236.64	6294.15	6575.68	6761.25
	34.6	3327.55	3416	3405.61	24619.4	16987.6	12478.4		18028.5		0.205133	0.16464	0.164097		0.108257	0.0927214	0.0898627	0.096947			34.6	3620.5	3249.8	3263.96	24880.2	24861	25253.8	24998.3			0.210662	0.210255	0.218584			0.175787	0.177939	0.179359	0.177695			34.6	3208.64	3263.95	3234.24	6292.3	6572.44	6757.33
	34.8	3323.18	3410.36	3400.85	25640.5	17684.7	12924.2		18749.8		0.226784	0.183184	0.182069		0.120992	0.103972	0.100804	0.108589			34.8	3621.39	3246.9	3260.44	26538.3	26539.4	26945.6	26674.4			0.24582	0.245843	0.254455			0.189871	0.191821	0.192877	0.191523			34.8	3206.83	3261.39	3232.45	6291.49	6570.34	6754.68
	35	3318.79	3404.69	3396.21	26781.8	18466.5	13424.3		19557.5		0.250982	0.203978	0.20223		0.134961	0.116732	0.113088	0.121593			35	3622.14	3244.32	3256.96	28329.3	28348.8	28764.9	28481			0.283794	0.284207	0.293031			0.202254	0.204157	0.204789	0.203733			35	3205.39	3258.98	3230.8	6291.92	6569.22	6752.51
	35.2	3314.21	3399.06	3391.36	28054.8	19344.1	13985.3		20461.4		0.277975	0.227324	0.224847		0.149117	0.129541	0.12561	0.134756			35.2	3622.55	3241.58	3253.51	30237	30274.5	30696.6	30402.7			0.324245	0.325039	0.333989			0.210342	0.212119	0.212342	0.211601			35.2	3204.25	3256.61	3229.25	6293.11	6568.72	6750.75
	35.4	3309.3	3393.52	3386.62	29461.4	20318.1	14608.4		21462.6		0.307798	0.253233	0.249969		0.163405	0.142706	0.138349	0.148153			35.4	3622.76	3239.07	3250.71	32221.1	32275.3	32699.5	32398.6			0.366313	0.367463	0.376457			0.212683	0.214355	0.214347	0.213795			35.4	3202.84	3254.49	3227.78	6295.23	6568.82	6749.55
	35.6	3304.4	3387.95	3381.65	31002.7	21391	15294.8		22562.8		0.340479	0.281774	0.277639		0.177172	0.155636	0.150831	0.161213			35.6	3622.73	3236.61	3247.47	34227.2	34297.2	34721.3	34415.3			0.40885	0.410334	0.419327			0.208734	0.210744	0.210199	0.209892			35.6	3201.31	3252.25	3226.28	6298.17	6569.61	6749.17
	35.8	3299.85	3382.4	3376.83	32673.9	22561.2	16043.1		23759.4		0.375913	0.312901	0.307806		0.190225	0.168161	0.163195	0.17386			35.8	3622.74	3234.31	3244.66	36196.1	36285.1	36704.1	36395.1			0.450597	0.452482	0.461366			0.19904	0.201128	0.200319	0.200162			35.8	3199.56	3249.93	3224.66	6302.77	6571.07	6749.37
	36	3295.27	3377.09	3372.05	34468.2	23825.5	16852.7		25048.8		0.413958	0.346533	0.340445		0.202266	0.179745	0.174738	0.185583			36	3622.9	3232.03	3242.1	38073.6	38182.2	38593.6	38283.1			0.490405	0.492708	0.50143			0.18434	0.186398	0.185163	0.1853			36	3198.09	3247.6	3222.86	6308.73	6573.61	6750.59
	36.2	3290.79	3371.98	3367.06	36376.1	25176.9	17719.5		26424.2		0.454412	0.382482	0.375392		0.212558	0.190314	0.185687	0.196186			36.2	3623.5	3229.91	3239.58	39812.4	39940.4	40340.1	40031			0.527273	0.529987	0.538463			0.16711	0.168792	0.167255	0.167719			36.2	3196.37	3245.49	3221.22	6315.83	6577.62	6752.89
	36.4	3286.8	3367.33	3361.9	38381	26607.8	18640.7		27876.5		0.496923	0.420545	0.412529		0.221409	0.199875	0.195638	0.205641			36.4	3624.28	3227.56	3236.82	41388.6	41532.5	41917.7	41613			0.560695	0.563746	0.571913			0.1482	0.149505	0.14753	0.148412			36.4	3194.75	3243.78	3219.45	6324.25	6583.07	6756.72
	36.6	3282.59	3363.26	3357.26	40469.5	28110.5	19611.3		29397.1		0.541205	0.46052	0.451657		0.229123	0.208182	0.204845	0.21405			36.6	3625.11	3225.26	3234.59	42786.5	42942.8	43309.3	43012.9			0.590335	0.593647	0.601419			0.12876	0.129737	0.127468	0.128655			36.6	3193.41	3242.28	3217.42	6334.22	6590.06	6761.5
	36.8	3278.4	3359.05	3352.59	42630.7	29675.8	20627.5		30978		0.587029	0.502156	0.492626		0.234317	0.214768	0.212345	0.220477			36.8	3625.65	3223	3232.16	44001.1	44166.5	44511.7	44226.4			0.616086	0.619594	0.626913			0.110329	0.110789	0.108027	0.109715			36.8	3192.1	3240.97	3215.29	6345.14	6598.42	6767.75
	37	3274.27	3354.91	3347.98	44840.9	31290.5	21680.9		32604.1		0.633893	0.54511	0.535095		0.236902	0.219494	0.217937	0.224777			37	3626.48	3220.74	3229.69	45041.7	45211.5	45530.7	45261.3			0.638152	0.641752	0.648519			0.0929317	0.0928838	0.0900189	0.0919448			37	3190.53	3240.02	3213.49	6356.68	6607.56	6774.97
	37.2	3270.57	3350.89	3343.98	47075.4	32940.8	22762.1		34259.4		0.681273	0.589009	0.578682		0.238339	0.223153	0.222226	0.227906			37.2	3627.33	3218.41	3227.48	45918.3	46087.6	46379.8	46128.6			0.656739	0.660329	0.666522			0.076347	0.0762859	0.0732995	0.0753108			37.2	3189.04	3239.22	3211.94	6369.95	6617.48	6782.94
	37.4	3266.55	3346.68	3340.02	49323.6	34618.6	23864.6		35935.6		0.728941	0.633639	0.623128		0.236552	0.223563	0.223854	0.22799			37.4	3628.02	3216.43	3225.43	46638.5	46807.2	47071.2	46838.9			0.672008	0.675586	0.681182			0.0618034	0.0617872	0.0584489	0.0606798			37.4	3187.71	3238.16	3210.59	6384.2	6628.2	6791.61
	37.6	3263.16	3342.24	3336.04	51554.9	36299.4	24975.1		37609.8		0.776251	0.678352	0.667898		0.229604	0.220344	0.221488	0.223812			37.6	3629.03	3214.44	3223.26	47221.4	47390	47622.5	47411.3			0.684369	0.687943	0.692872			0.049056	0.0491222	0.0454732	0.0478838			37.6	3186.44	3237.15	3209.78	6399.08	6639.63	6800.79
	37.8	3260.04	3338.42	3332.07	53720.6	37956.1	26073.9		39250.2		0.822172	0.722421	0.712196		0.214386	0.212712	0.215017	0.214038			37.8	3630.61	3212.82	3221.42	47684.2	47853.4	48051.4	47863			0.69418	0.697768	0.701967			0.0367821	0.0376847	0.0340702	0.036179			37.8	3185.61	3236.18	3209.21	6414.75	6651.88	6810.35
	38	3257.25	3334.77	3328.03	55742.8	39555.4	27140.6		40812.9		0.865049	0.764963	0.755199		0.191454	0.201573	0.205413	0.19948			38	3631.98	3211.11	3219.3	48031.1	48208.8	48372.8	48204.2			0.701536	0.705305	0.708781			0.026512	0.0280306	0.0242382	0.0262603			38	3184.95	3235	3208.51	6431.63	6665.04	6820.47
	38.2	3254.26	3331.36	3323.74	57548.7	41070.9	28159.6		42259.7		0.90334	0.805278	0.796282		0.160407	0.186269	0.191367	0.179348			38.2	3632.99	3209.5	3216.65	48281.2	48473.2	48601.4	48451.9			0.706839	0.710911	0.713628			0.0180581	0.0196907	0.0161817	0.0179769			38.2	3184.41	3233.86	3207.49	6448.81	6679.31	6831.63
	38.4	3251.81	3328.34	3319.91	59061.8	42471.4	29109		43547.4		0.935422	0.842532	0.834556		0.123809	0.16786	0.173446	0.155038			38.4	3633.94	3207.92	3213.74	48451.5	48659	48754	48621.5			0.71045	0.714849	0.716865			0.0108037	0.0128196	0.0094454	0.0110229			38.4	3183.75	3232.8	3206.52	6467.29	6694.7	6843.36
	38.6	3249.14	3325.45	3316.21	60229.6	43733.4	29969.5		44644.2		0.960183	0.876103	0.869245		0.0853335	0.147233	0.153584	0.128717			38.6	3634.64	3206.63	3210.93	48553.4	48779.9	48843.1	48725.5			0.712611	0.717413	0.718754			0.0052223	0.00699279	0.00405242	0.0054225			38.6	3183.2	3231.89	3205.41	6487.27	6711.03	6856.46
	38.8	3246.4	3322.45	3313.04	61034.5	44840.4	30731.4		45535.4		0.97725	0.90555	0.899962		0.0541262	0.12682	0.132964	0.104637			38.8	3634.91	3205.03	3208.05	48602.7	48845.8	48881.4	48776.6			0.713655	0.718811	0.719564			0.00150916	0.00270465	-1.05188e-05	0.0014011			38.8	3182.53	3231.46	3204.34	6508.76	6728.62	6870.83
	39	3243.6	3319.39	3309.84	61545	45793.9	31391		46243.3		0.988075	0.930914	0.926554		0.0305536	0.105177	0.110814	0.0821815			39	3635.03	3204	3205.83	48616.9	48871.4	48881.3	48789.8			0.713957	0.719352	0.719562			-0.00153198	-0.000732223	-0.00303309	-0.00176576			39	3181.86	3231.26	3203.68	6531.8	6748.01	6886.8
	39.2	3241.18	3316.31	3307.07	61833.2	46584.7	31940.7		46786.2		0.994186	0.95195	0.948717		0.0148881	0.0836754	0.0883175	0.0622937			39.2	3635.53	3203.3	3204.57	48602.5	48864.5	48852.6	48773.2			0.713651	0.719206	0.718956			-0.00383917	-0.00308855	-0.0058129	-0.00424687			39.2	3181.52	3231.18	3203.57	6556.64	6768.81	6903.82
	39.4	3238.68	3312.89	3304.29	61973.7	47213.8	32378.9		47188.8		0.997164	0.968685	0.966381		0.006591	0.0636924	0.0678429	0.0460421			39.4	3636.16	3202.75	3203.55	48566.2	48835.3	48797.8	48733.1			0.712883	0.718588	0.717793			-0.00554337	-0.0050727	-0.00744301	-0.00601969			39.4	3181.62	3231.49	3203.88	6582.88	6791.12	6922.28
	39.6	3236.36	3309.59	3301.63	62035.8	47692.7	32715.5		47481.3		0.998482	0.981423	0.979949		0.00396672	0.045555	0.0487099	0.0327439			39.6	3636.99	3202.27	3202.7	48514	48787.5	48727.6	48676.3			0.711774	0.717574	0.716304			-0.00718546	-0.00679593	-0.00881139	-0.00759759			39.6	3181.66	3232.04	3204.45	6610.88	6815.13	6941.87
	39.8	3234.23	3306.56	3298.63	62073.3	48035.2	32957.1		47688.5		0.999275	0.990534	0.989691		0.0022469	0.0286461	0.0310833	0.0206588			39.8	3638.13	3201.88	3202.08	48446.2	48723.4	48644.5	48604.7			0.710337	0.716214	0.714542			-0.00845205	-0.0083192	-0.010018	-0.00892975			39.8	3181.79	3232.21	3205.34	6640.91	6841.01	6963.15
	40	3232.09	3304.04	3296.16	62094.5	48250.6	33111.3		47818.8		0.999725	0.996263	0.995908		0.00108855	0.014999	0.0161426	0.0107434			40	3639.57	3201.1	3201.52	48366.5	48644.9	48550	48520.5			0.708647	0.714551	0.712539			-0.00958034	-0.0094112	-0.0110947	-0.0100287			40	3182.1	3232.72	3206.16	6672.39	6868.24	6985.66
	40.2	3229.88	3301.65	3293.37	62104.7	48363.3	33191.4		47886.5		0.999942	0.999263	0.999136		0.000288347	0.00368429	0.00431773	0.00276346			40.2	3640.74	3200.07	3200.45	48276.1	48556.1	48445.3	48425.9			0.706731	0.712668	0.71032			-0.0105966	-0.0103603	-0.0113919	-0.0107829			40.2	3182.3	3233.4	3206.93	6705.76	6897.24	7009.85
	40.4	3227.74	3299.62	3290.58	62107.4	48391	33212.8		47903.8		1	1	1		-0.000357572	-0.00478844	-0.00511109	-0.00341903			40.4	3642.33	3198.96	3199.88	48176.1	48458.4	48337.9	48324.1			0.704611	0.710596	0.708041			-0.0111688	-0.0114063	-0.0120023	-0.0115258			40.4	3182.46	3234.07	3207.49	6741.31	6928.7	7036.34
	40.6	3225.57	3297.83	3287.93	62104.1	48355	33187.5		47882.2		0.999928	0.999042	0.998978		-0.000832657	-0.0110204	-0.0122838	-0.00804561			40.6	3644.03	3197.89	3199.3	48070.8	48350.8	48224.7	48215.4			0.702378	0.708315	0.705641			-0.0116966	-0.0117912	-0.0126786	-0.0120555			40.6	3182.96	3234.83	3208.3	6778.85	6963.06	7065.06
	40.8	3223.25	3295.6	3285.74	62096.2	48272.2	33126.5		47831.6		0.999762	0.996838	0.996521		-0.00111814	-0.0145029	-0.0162025	-0.0106079			40.8	3645.61	3196.94	3198.92	47960.5	48239.6	48105.1	48101.7			0.700038	0.705957	0.703105			-0.0122109	-0.0123264	-0.0128583	-0.0124652			40.8	3183.52	3235.88	3209.17	6817.67	6999.13	7095.09
	41	3221.11	3293.33	3283.73	62085.7	48163.1	33046.1		47765		0.999538	0.993938	0.993281		-0.00135089	-0.0168207	-0.0183767	-0.0121828			41	3647.12	3196.39	3198.19	47845.3	48123.3	47983.8	47984.1			0.697596	0.703492	0.700533			-0.0127101	-0.0131122	-0.0132683	-0.0130302			41	3184.34	3237.05	3210.24	6859.18	7038.02	7127.13
	41.2	3219.2	3291.06	3282.53	62072.9	48036.7	32955		47688.2		0.999268	0.990574	0.989605		-0.00146425	-0.0179812	-0.019627	-0.0130241			41.2	3648.85	3195.93	3197.52	47725.4	47999.6	47858.7	47861.2			0.695054	0.700869	0.69788			-0.0129049	-0.0135045	-0.0136617	-0.013357			41.2	3185.44	3238.38	3211.2	6902.96	7079.38	7161.31
	41.4	3217.53	3289.08	3281.51	62059.1	47901.5	32857.6		47606.1		0.998975	0.986977	0.98568		-0.00156412	-0.0187401	-0.020379	-0.0135611			41.4	3650.13	3195.63	3196.54	47603.7	47872.3	47729.8	47735.2			0.692473	0.698168	0.695147			-0.0136727	-0.0138471	-0.0142578	-0.0139258			41.4	3186.81	3239.77	3212.45	6948.87	7122.78	7197.17
	41.6	3216.18	3287.29	3280.26	62044.4	47760.6	32756.5		47520.5		0.998662	0.983229	0.981604		-0.00159239	-0.0185721	-0.0198348	-0.0133331			41.6	3651.39	3195.05	3195.87	47474.7	47741.6	47595.3	47603.9			0.689739	0.695399	0.692296			-0.01404	-0.0144434	-0.0140838	-0.014189			41.6	3188.39	3241.25	3213.64	6997.05	7167.73	7235.35
	41.8	3215.28	3286.18	3278.94	62029.3	47620.9	32658.1		47436.1		0.998344	0.979515	0.977637		-0.00169044	-0.0194303	-0.0205955	-0.0139054			41.8	3652.69	3194.51	3194.88	47342.3	47605.4	47462.5	47470			0.686931	0.69251	0.689479			-0.0145059	-0.014771	-0.0148035	-0.0146935			41.8	3190.18	3242.9	3214.87	7048.3	7215.5	7276.27
	42	3214.54	3284.98	3277.59	62013.4	47474.9	32555.9		47348.1		0.998006	0.975629	0.973518		-0.00174393	-0.0197735	-0.0211421	-0.0142198			42	3654.1	3193.64	3194.3	47205.4	47466.1	47322.8	47331.4			0.684029	0.689556	0.686518			-0.0146039	-0.0148159	-0.014674	-0.014698			42	3192.08	3244.55	3216.28	7102.01	7265.55	7319.68
	42.2	3213.73	3284.27	3275.66	61996.9	47326.2	32451		47258.1		0.997657	0.971674	0.96929		-0.0018089	-0.0194597	-0.0209507	-0.0140731			42.2	3655.69	3193.35	3194.08	47067.7	47326.3	47184.4	47192.8			0.681109	0.686593	0.683584			-0.0148278	-0.0151753	-0.0147365	-0.0149132			42.2	3193.97	3246.23	3218.21	7158.8	7318.71	7365.81
	42.4	3212.9	3283.56	3273.83	61979.9	47179.9	32347.1		47169		0.997295	0.967782	0.965099		-0.0018634	-0.0190449	-0.0205038	-0.0138041			42.4	3657.87	3193.12	3194.01	46927.8	47183.2	47045.4	47052.1			0.678143	0.683558	0.680636			-0.0143729	-0.015074	-0.0146688	-0.0147052			42.4	3195.95	3248.17	3220.51	7219.05	7375.19	7414.98
	42.6	3211.85	3282.68	3272.55	61962.3	47036.7	32245.4		47081.5		0.996923	0.963973	0.960999		-0.00194568	-0.0190382	-0.020878	-0.013954			42.6	3660.28	3193.43	3193.59	46792.2	47041	46907	46913.4			0.675269	0.680543	0.677702			-0.0142896	-0.0150144	-0.0148518	-0.0147186			42.6	3197.75	3250.3	3223.07	7283.28	7435.98	7467
	42.8	3210.79	3281.91	3271.42	61944	46893.5	32141.8		46993.1		0.996534	0.960165	0.956823		-0.0019632	-0.0182258	-0.0201592	-0.0134494			42.8	3663.01	3194.15	3193.43	46657.5	46899.4	46767	46774.6			0.672411	0.67754	0.674732			-0.0141097	-0.0150634	-0.0145253	-0.0145661			42.8	3199.81	3252.84	3226.14	7351.43	7501.11	7522.66
	43	3210.02	3281.48	3270.34	61925.4	46756.5	32041.8		46907.9		0.996141	0.95652	0.952791		-0.00201323	-0.0178127	-0.0193275	-0.0130511			43	3666.06	3195.25	3192.99	46524.4	46757.3	46629.9	46637.2			0.669589	0.674527	0.671827			-0.0139527	-0.0151719	-0.0147674	-0.0146307			43	3202.07	3255.58	3229.33	7424.02	7570.64	7582.58
	43.2	3209.68	3281.16	3269.89	61906.4	46622.6	31945.9		46825		0.995738	0.952958	0.948926		-0.00210177	-0.0178095	-0.018988	-0.0129664			43.2	3669.01	3195.88	3192.73	46392.8	46614.2	46490.6	46499.2			0.666798	0.671493	0.668874			-0.0138938	-0.0151478	-0.0149304	-0.0146573			43.2	3204.66	3258.86	3232.71	7500.73	7644.38	7646.37
	43.4	3209.37	3280.8	3269.71	61886.6	46488.7	31851.7		46742.3		0.995318	0.949396	0.945128		-0.00211757	-0.0173943	-0.0182696	-0.0125938			43.4	3671.52	3196.46	3192.57	46261.7	46471.3	46349.8	46360.9			0.664019	0.668463	0.665888			-0.0140469	-0.0155661	-0.0148151	-0.0148094			43.4	3207.15	3262.3	3236.05	7581.78	7722.16	7714.01
	43.6	3209.55	3281.01	3269.95	61866.7	46357.9	31761.1		46661.9		0.994894	0.945917	0.941474		-0.00213791	-0.0172618	-0.0173658	-0.0122551			43.6	3673.68	3196.82	3192.91	46129.2	46324.5	46210.1	46221.3			0.66121	0.66535	0.662924			-0.0137964	-0.0156872	-0.0148914	-0.0147917			43.6	3210.28	3266.03	3239.51	7666.56	7803.6	7785.63
	43.8	3209.76	3281.38	3270.5	61846.5	46228.1	31674.9		46583.2		0.994467	0.942465	0.938001		-0.00223899	-0.0170053	-0.0169022	-0.0120488			43.8	3675.78	3196.89	3193.34	45999.1	46176.5	46069.6	46081.7			0.658451	0.662213	0.659946			-0.0137816	-0.015575	-0.0148858	-0.0147475			43.8	3213.73	3269.79	3242.88	7756.12	7889.25	7861.06
	44	3209.8	3281.95	3271.33	61825.4	46100.3	31591.1		46505.6		0.994019	0.939064	0.934621		-0.00230007	-0.0167501	-0.0166167	-0.0118889			44	3677.5	3196.77	3194.27	45869.1	46029.6	45929.2	45942.6			0.655694	0.659098	0.656969			-0.013951	-0.0155447	-0.0148311	-0.0147756			44	3217.4	3273.95	3246.57	7850.76	7979.84	7940.92
	44.2	3209.73	3282.4	3272.15	61803.7	45974.3	31508.6		46428.9		0.993559	0.935714	0.931297		-0.00230744	-0.0160695	-0.0160669	-0.0114813			44.2	3679.43	3196.92	3195	45737.5	45883	45789.3	45803.3			0.652904	0.655989	0.654003			-0.0139513	-0.0155862	-0.0148031	-0.0147802			44.2	3221.61	3278.23	3250.69	7951.54	8075.66	8026.28
	44.4	3210.03	3283.07	3273.13	61781.9	45853.5	31428.9		46354.8		0.993097	0.9325	0.928084		-0.00230053	-0.0160955	-0.0161874	-0.0115278			44.4	3681.75	3197.3	3196.03	45605.9	45735.9	45649.7	45663.8			0.650114	0.652872	0.651042			-0.0142288	-0.0155361	-0.0149271	-0.0148973			44.4	3226.76	3282.91	3255.21	8058.16	8177.61	8116.97
	44.6	3210.16	3283.53	3273.9	61760.2	45732.5	31348.6		46280.4		0.992637	0.929281	0.924846		-0.00242427	-0.0158112	-0.0162371	-0.0114909			44.6	3684.44	3197.94	3197	45471.7	45589.4	45508.9	45523.3			0.647268	0.649764	0.648057			-0.0147023	-0.0155035	-0.0152035	-0.0151364			44.6	3231.9	3287.81	3260.35	8171.28	8285.98	8213.38
	44.8	3210.52	3283.92	3274.76	61737.3	45613.6	31268.1		46206.3		0.992153	0.926118	0.921599		-0.00256642	-0.0156129	-0.0161008	-0.0114267			44.8	3687.25	3199.13	3198.13	45333	45443.2	45365.5	45380.5			0.644328	0.646664	0.645016			-0.014616	-0.0155188	-0.0151879	-0.0151076			44.8	3237.37	3293.01	3266.33	8291.49	8401.13	8316.86
	45	3211.15	3284.33	3275.74	61713.1	45496.2	31188.2		46132.5		0.991639	0.922996	0.918379		-0.00266491	-0.0152437	-0.0158652	-0.011258			45	3690.67	3201.07	3199.47	45195.1	45296.8	45222.2	45238			0.641405	0.64356	0.641978			-0.0143279	-0.0152842	-0.0152659	-0.0149593			45	3243.35	3298.31	3272.77	8418.45	8522.65	8425.96
	45.2	3211.73	3285.02	3276.97	61688	45381.6	31109.5		46059.7		0.991106	0.919947	0.915206		-0.00294003	-0.0153691	-0.0158467	-0.0113853			45.2	3695.06	3203.32	3201.14	45060	45152.6	45078.2	45096.9			0.638539	0.640503	0.638925			-0.0141973	-0.0153419	-0.0152028	-0.014914			45.2	3249.42	3303.93	3279.65	8552.23	8651.61	8541.08
	45.4	3212.35	3286.05	3278.42	61660.3	45266.1	31030.9		45985.7		0.990518	0.916873	0.912036		-0.00334718	-0.015315	-0.0156754	-0.0114459			45.4	3700.22	3205.91	3202.82	44926.1	45007.9	44934.8	44956.3			0.635699	0.637435	0.635885			-0.0137825	-0.0146242	-0.0149693	-0.0144587			45.4	3255.63	3309.86	3286.94	8694.01	8788.31	8663.57
	45.6	3213.38	3287.31	3280.14	61628.7	45150.9	30953.1		45910.9		0.989849	0.91381	0.908901		-0.00344256	-0.014713	-0.015118	-0.0110912			45.6	3706.27	3208.69	3204.75	44796.1	44870	44793.6	44819.9			0.632943	0.63451	0.632891			-0.0133826	-0.0142572	-0.0145789	-0.0140729			45.6	3262.47	3316.44	3294.53	8845.22	8933.62	8794.06
	45.8	3214.57	3289.06	3282.29	61596.2	45040.3	30878.1		45838.2		0.98916	0.910868	0.905878		-0.00357991	-0.0146493	-0.0147069	-0.0109787			45.8	3713.48	3211.17	3206.93	44669.8	44735.5	44656.1	44687.1			0.630266	0.631658	0.629975			-0.0133341	-0.0142026	-0.0146964	-0.0140777			45.8	3269.51	3323.73	3302.3	9003.64	9086.44	8930.75
	46	3215.79	3291.2	3284.76	61562.4	44930.2	30805.2		45765.9		0.988444	0.907938	0.902936		-0.00406514	-0.01469	-0.0147299	-0.0111617			46	3721.49	3213.17	3209.16	44544.1	44601.5	44517.5	44554.3			0.6276	0.628818	0.627036			-0.0138398	-0.0144133	-0.0144759	-0.014243			46	3276.84	3331.77	3310.43	9170.46	9248.04	9075.26
	46.2	3217.5	3293.49	3287.49	61524.1	44819.7	30732.1		45692		0.987631	0.905	0.89999		-0.00497958	-0.0143493	-0.0144663	-0.0112651			46.2	3728.93	3215.12	3211.37	44413.5	44465.6	44380.9	44420			0.624832	0.625935	0.624141			-0.0141291	-0.0141138	-0.0145401	-0.014261			46.2	3284.35	3340.27	3318.49	9345.82	9417.62	9227.11
	46.4	3219.33	3295.72	3290.43	61477.1	44711.8	30660.3		45616.4		0.986635	0.90213	0.897097		-0.00634944	-0.0139544	-0.0141425	-0.0114821			46.4	3735.9	3217.16	3213.97	44280.2	44332.4	44243.8	44285.5			0.622006	0.623112	0.621233			-0.0143047	-0.0147694	-0.0148489	-0.014641			46.4	3292.04	3349.38	3327.19	9528.73	9594.44	9385.56
	46.6	3221.06	3298.25	3293.81	61417.2	44606.9	30590.2		45538.1		0.985365	0.899339	0.894269		-0.00843325	-0.0144456	-0.0141691	-0.0123493			46.6	3742.44	3219.4	3216.81	44145.3	44193.1	44103.7	44147.4			0.619145	0.620159	0.618263			-0.0146842	-0.0151223	-0.0151851	-0.0149972			46.6	3300	3358.6	3336.28	9718.7	9777.95	9549.93
	46.8	3223.09	3300.59	3297.14	61337.7	44498.3	30519.9		45452		0.983679	0.89645	0.891435		-0.0105635	-0.0141803	-0.0139336	-0.0128925			46.8	3748.16	3221.95	3220.13	44006.8	44050.5	43960.5	44005.9			0.616208	0.617134	0.615226			-0.0151995	-0.0152826	-0.0151496	-0.0152106			46.8	3308.49	3368.05	3345.76	9917.2	9969.1	9721.49
	47	3225.36	3302.71	3300.69	61238.1	44391.7	30450.7		45360.2		0.981566	0.893614	0.888648		-0.0126141	-0.0138739	-0.0132313	-0.0132398			47	3752.99	3225.06	3223.41	43863.4	43906.3	43817.6	43862.4			0.613168	0.614078	0.612196			-0.0147646	-0.0151832	-0.0153603	-0.0151027			47	3317.44	3378.26	3355.71	10123.8	10167.2	9900.03
	47.2	3227.5	3305.27	3304.61	61119.1	44287.4	30385.1		45263.9		0.979043	0.890839	0.886002		-0.0143075	-0.0136725	-0.0129984	-0.0136595			47.2	3757.81	3228.34	3227.29	43724.2	43763.1	43672.7	43720			0.610215	0.611041	0.609124			-0.0143185	-0.0152826	-0.0152907	-0.0149639			47.2	3327.31	3389.05	3366.55	10338.7	10373.1	10086.2
	47.4	3229.75	3308.37	3308.63	60984.1	44184.6	30320.6		45163.1		0.976182	0.888105	0.883402		-0.01553	-0.0136352	-0.0126939	-0.013953			47.4	3762.87	3231.21	3230.94	43589.1	43618.9	43528.5	43578.8			0.607352	0.607984	0.606066			-0.0145564	-0.0150587	-0.0149773	-0.0148642			47.4	3338.03	3400.22	3378.01	10562.8	10587.2	10280.5
	47.6	3232.38	3311.68	3312.43	60837.6	44082.1	30257.6		45059.1		0.973076	0.885377	0.880863		-0.0162618	-0.0130883	-0.0122784	-0.0138762			47.6	3768.11	3234.03	3234.6	43451.8	43476.9	43387.2	43438.6			0.60444	0.604973	0.60307			-0.0143803	-0.0147	-0.0147282	-0.0146028			47.6	3349.55	3412.25	3390.28	10795.3	10809.9	10483.3
	47.8	3234.84	3315.53	3316.54	60684.2	43983.7	30196.7		44954.9		0.969823	0.88276	0.878408		-0.0171319	-0.0128258	-0.0122605	-0.0140728			47.8	3773.62	3236.98	3237.71	43316.2	43338.2	43248.3	43300.9			0.601564	0.602033	0.600125			-0.0139228	-0.014321	-0.0144245	-0.0142228			47.8	3362.13	3425.22	3403.31	11036.7	11041.5	10693.6
	48	3237.75	3319.82	3321.09	60522.6	43887.2	30135.9		44848.6		0.966397	0.880195	0.875956		-0.0180571	-0.0128774	-0.0123565	-0.0144303			48	3779.75	3239.95	3241.07	43184.8	43203.2	43112.2	43166.7			0.59878	0.599168	0.59724			-0.013752	-0.0138483	-0.0140223	-0.0138742			48	3375.48	3438.42	3417.42	11285.1	11280.9	10910.5
	48.2	3241.15	3323.98	3325.8	60352.3	43790.4	30074.6		44739.1		0.962786	0.877619	0.873484		-0.0181803	-0.0131014	-0.012148	-0.0144766			48.2	3786.17	3243	3244.3	43055.1	43072.5	42979.9	43035.9			0.596029	0.596399	0.594435			-0.0141314	-0.0134936	-0.0137371	-0.0137874			48.2	3389.63	3452.64	3432.36	11539.6	11525.9	11133.1
	48.4	3244.69	3328.2	3331.37	60180.8	43691.9	30014.3		44629		0.95915	0.874999	0.871055		-0.0188856	-0.013446	-0.0123001	-0.0148773			48.4	3792.75	3246.96	3247.93	42921.8	42945.3	42850.4	42905.8			0.593203	0.5937	0.591688			-0.0141461	-0.0135096	-0.0139976	-0.0138844			48.4	3404.66	3467.82	3447.96	11799.5	11776.6	11360.4
	48.6	3248.18	3332.43	3337.6	60002.7	43590.8	29953.3		44515.6		0.955372	0.87231	0.868595		-0.0194061	-0.0136129	-0.0128403	-0.0152864			48.6	3799.53	3251.16	3251.6	42788.4	42817.8	42718.3	42774.8			0.590374	0.590998	0.588888			-0.0142688	-0.0138867	-0.0139811	-0.0140455			48.6	3420.66	3484.05	3464.29	12065.4	12032.7	11592.5
	48.8	3251.96	3336.6	3344.27	59819.6	43488.5	29889.6		44399.2		0.951491	0.869587	0.866027		-0.0198709	-0.0144193	-0.0135382	-0.0159428			48.8	3806.35	3255.55	3255.81	42653.8	42686.8	42586.5	42642.4			0.58752	0.588221	0.586092			-0.0147185	-0.0142509	-0.014658	-0.0145424			48.8	3437.06	3500.97	3481.8	12337.4	12294.2	11831.2
	49	3255.53	3340.93	3351.01	59632.2	43380.1	29822.5		44278.2		0.947517	0.866703	0.863319		-0.0202305	-0.0147292	-0.0143337	-0.0164311			49	3812.95	3260	3260.04	42515	42552.4	42448.2	42505.2			0.584576	0.585371	0.583161			-0.0156017	-0.0151284	-0.0154782	-0.0154028			49	3454.58	3519.1	3499.99	12619.1	12563.9	12078.6
	49.2	3258.74	3345.28	3357.94	59441.4	43269.3	29751.4		44154		0.943471	0.863757	0.860452		-0.0215181	-0.0151871	-0.0150979	-0.0172677			49.2	3819.79	3264.48	3264.21	42367.8	42409.7	42302.2	42359.9			0.581456	0.582345	0.580065			-0.0158999	-0.0159456	-0.016249	-0.0160315			49.2	3473.17	3537.84	3519.18	12912.7	12845.7	12336.1
	49.4	3261.98	3349.48	3364.37	59238.4	43155.1	29676.5		44023.3		0.939167	0.86072	0.857433		-0.0217096	-0.0151005	-0.0157414	-0.0175171			49.4	3826.61	3268.8	3268.29	42217.8	42259.3	42148.9	42208.7			0.578276	0.579156	0.576815			-0.0159439	-0.0162508	-0.0166305	-0.0162751			49.4	3492.9	3557.86	3539.59	13220.9	13140.8	12606.2
	49.6	3265.47	3353.79	3370.8	59033.6	43041.6	29598.4		43891.2		0.934825	0.8577	0.854284		-0.0222193	-0.0161173	-0.0159135	-0.0180834			49.6	3833.1	3272.89	3272.33	42067.4	42106	41992.1	42055.2			0.575087	0.575906	0.573489			-0.016116	-0.0165776	-0.0172776	-0.0166571			49.6	3513.5	3578.84	3561.24	13544.8	13450.7	12890.4
	49.8	3268.54	3358.12	3377.22	58824.1	42920.4	29519.4		43754.6		0.930382	0.854476	0.851102		-0.0226906	-0.0164886	-0.0160853	-0.0184215			49.8	3839.76	3276.86	3276.21	41915.4	41949.7	41829.1	41898.1			0.571864	0.57259	0.570033			-0.0162487	-0.0172299	-0.0178499	-0.0171095			49.8	3535.56	3600.8	3583.79	13885.7	13776.6	13188.1
	50	3271.58	3362.3	3383.68	58610	42796.4	29439.6		43615.4		0.925843	0.851179	0.847885		-0.0225931	-0.0167812	-0.0161983	-0.0185242			50	3846.49	3280.73	3279.98	41762.1	41787.1	41660.7	41736.7			0.568614	0.569144	0.566463			-0.0163067	-0.0173454	-0.0183071	-0.0173197			50	3558.55	3623.58	3607.48	14244.3	14119	13500.8
	50.2	3274.88	3366.97	3389.8	58396.9	42670.3	29359.3		43475.5		0.921325	0.847822	0.844645		-0.0219716	-0.016963	-0.016209	-0.0183812			50.2	3852.97	3284.67	3283.74	41608.3	41623.5	41488	41573.3			0.565353	0.565675	0.562802			-0.0166841	-0.0178205	-0.0190593	-0.0178546			50.2	3582.43	3647.68	3632.19	14621.9	14477	13829
	50.4	3278.04	3371.92	3395.94	58189.7	42542.7	29278.8		43337.1		0.916931	0.84443	0.841403		-0.0220524	-0.017628	-0.0161737	-0.0186181			50.4	3859.54	3288.28	3287.22	41451	41455.4	41308.3	41404.9			0.562016	0.562111	0.55899			-0.0173605	-0.0186821	-0.0199438	-0.0186622			50.4	3607.19	3672.41	3658.03	15018.6	14853	14173.4
	50.6	3280.89	3377.23	3401.97	57981.7	42410.2	29198.6		43196.8		0.91252	0.840904	0.838168		-0.0222501	-0.0174984	-0.016764	-0.0188375			50.6	3866.23	3291.93	3290.7	41287.2	41279.2	41120.1	41228.9			0.558544	0.558375	0.555001			-0.0180581	-0.0193542	-0.0206875	-0.0193666			50.6	3633.26	3698.07	3685.12	15438.8	15250.1	14537.2
	50.8	3283.99	3382.64	3407.78	57771.8	42278.6	29115.4		43055.3		0.90807	0.837405	0.834816		-0.0220874	-0.0176466	-0.0169284	-0.0188875			50.8	3872.85	3295.18	3293.99	41116.9	41096.7	40925	41046.2			0.554932	0.554504	0.550864			-0.0185485	-0.0194226	-0.0210363	-0.0196691			50.8	3660.6	3725.17	3713.55	15884.2	15670.6	14923.1
	51	3286.91	3388.06	3413.21	57563.4	42146	29031.5		42913.6		0.903653	0.833875	0.83143		-0.0224987	-0.0180907	-0.0170141	-0.0192011			51	3879.64	3298.36	3297.31	40941.9	40913.5	40726.6	40860.6			0.551223	0.550619	0.546657			-0.0189577	-0.0203293	-0.0215679	-0.020285			51	3689.44	3753.77	3743.67	16356.1	16115.4	15332.1
	51.2	3289.34	3392.74	3418.58	57351.2	42009.9	28947.1		42769.4		0.899153	0.830257	0.828027		-0.0235908	-0.018582	-0.0176361	-0.0199363			51.2	3886.24	3301.21	3300.35	40763.1	40721.7	40523.1	40669.3			0.547431	0.546553	0.542343			-0.0193025	-0.0206535	-0.0218618	-0.020606			51.2	3720.01	3783.4	3775.81	16856.3	16588.3	15766.9
	51.4	3291.73	3396.91	3423.89	57128.7	41870.2	28859.6		42619.5		0.894435	0.826541	0.8245		-0.0242168	-0.0188854	-0.0182515	-0.0204513			51.4	3892.64	3303.8	3303.46	40581	40526.9	40316.9	40474.9			0.543571	0.542423	0.537971			-0.0196566	-0.0208182	-0.0219646	-0.0208131			51.4	3752.26	3814.5	3809.27	17387.5	17090.3	16229.7
	51.6	3294.03	3400.1	3428.73	56900.3	41728.2	28769		42465.8		0.889591	0.822764	0.82085		-0.0245433	-0.0191607	-0.0184637	-0.0207225			51.6	3899.12	3306.28	3306.26	40395.6	40330.5	40109.7	40278.6			0.539639	0.538259	0.533578			-0.0198357	-0.0210317	-0.0224322	-0.0210999			51.6	3786.18	3846.67	3844.44	17947.7	17620.2	16717.2
	51.8	3296.19	3402.99	3433.23	56668.8	41584.2	28677.4		42310.1		0.884683	0.818931	0.817157		-0.0250804	-0.0194081	-0.0187706	-0.0210864			51.8	3905.37	3309.08	3308.98	40208.5	40132.1	39898.1	40079.6			0.535672	0.534053	0.529091			-0.0201953	-0.0218657	-0.0224426	-0.0215012			51.8	3821.42	3879.79	3881.53	18538	18178.9	17231.6
	52	3298.21	3405.68	3437.6	56432.2	41438.3	28584.3		42151.6		0.879667	0.81505	0.813403		-0.0253594	-0.0198864	-0.0191011	-0.0214489			52	3911.44	3311.82	3311.34	40018	39925.9	39686.5	39876.8			0.531633	0.52968	0.524603			-0.0205931	-0.0219875	-0.0223665	-0.021649			52	3858.28	3913.64	3920.05	19160	18769.3	17773.3
	52.2	3300.29	3408.29	3441.72	56193	41288.7	28489.5		41990.4		0.874595	0.811073	0.809582		-0.0250383	-0.019995	-0.01941	-0.0214811			52.2	3917.74	3314.75	3313.55	39823.8	39718.5	39475.5	39672.6			0.527514	0.525282	0.52013			-0.0211395	-0.022402	-0.0223627	-0.0219681			52.2	3896.56	3948.3	3959.7	19813.8	19389.8	18341.8
	52.4	3302.26	3410.88	3445.15	55956.8	41138.4	28393.2		41829.5		0.869587	0.807074	0.8057		-0.0247942	-0.0202288	-0.0195685	-0.0215305			52.4	3923.95	3318.01	3315.78	39624.4	39507.2	39264.5	39465.4			0.523287	0.520802	0.515657			-0.0213623	-0.0227592	-0.022618	-0.0222465			52.4	3936.2	3983.78	4001.25	20496.6	20039.2	18934.5
	52.6	3303.98	3413.78	3448.12	55723	40986.3	28296.2		41668.5		0.864628	0.803028	0.801787		-0.0246848	-0.0206826	-0.0195972	-0.0216549			52.6	3929.86	3321.38	3318.31	39422.9	39292.5	39051.2	39255.5			0.519014	0.51625	0.511133			-0.0220046	-0.023115	-0.0225083	-0.0225426			52.6	3977.03	4020.23	4044.21	21210.3	20718.7	19554.5
	52.8	3305.3	3416.14	3450.41	55490.1	40830.8	28198.9		41506.6		0.859691	0.798891	0.797867		-0.0243856	-0.0206629	-0.0194464	-0.0214983			52.8	3935.62	3324.41	3320.86	39215.3	39074.5	38838.9	39042.9			0.514613	0.511627	0.506632			-0.0226897	-0.0232347	-0.0232218	-0.0230487			52.8	4019.26	4057.11	4088.76	21951.3	21424.9	20196.8
	53	3306.5	3417.9	3452.05	55260.1	40675.5	28102.5		41346		0.854814	0.794759	0.793978		-0.0244214	-0.0207575	-0.0196945	-0.0216245			53	3940.89	3327.26	3323.67	39001.3	38855.3	38619.9	38825.5			0.510075	0.50698	0.501987			-0.0232037	-0.0235337	-0.0238736	-0.023537			53	4062.38	4094.56	4135.06	22715.5	22152.7	20858.3
	53.2	3307.74	3419.59	3453.15	55029.7	40519.4	28004.8		41184.6		0.84993	0.790607	0.790039		-0.0245819	-0.0212532	-0.0196405	-0.0218252			53.2	3945.42	3329.61	3326.64	38782.4	38633.3	38394.7	38603.5			0.505434	0.502273	0.497213			-0.0236081	-0.0237891	-0.0244109	-0.023936			53.2	4106.28	4132.52	4182.92	23498.3	22898.7	21534.9
	53.4	3309.18	3420.8	3454.14	54797.9	40359.6	27907.3		41021.6		0.845013	0.786357	0.786111		-0.0253382	-0.021643	-0.0199257	-0.0223023			53.4	3949.5	3331.53	3329.37	38559.7	38408.9	38164.4	38377.7			0.500713	0.497515	0.49233			-0.0238853	-0.0239792	-0.0245563	-0.0241403			53.4	4150.62	4169.96	4232	24296.3	23658.1	22223.6
	53.6	3310.87	3421.33	3455.01	54558.9	40196.9	27808.5		40854.7		0.839946	0.782028	0.782126		-0.0257593	-0.021821	-0.0203813	-0.0226539			53.6	3953.25	3333.04	3331.56	38334.4	38182.8	37932.8	38150			0.495936	0.492719	0.487419			-0.0241692	-0.0241355	-0.0248032	-0.0243693			53.6	4194.99	4206.86	4282.13	25099.5	24422.7	22917.4
	53.8	3313.05	3421.8	3456.05	54315.9	40032.8	27707.4		40685.4		0.834794	0.777664	0.77805		-0.0264301	-0.0226518	-0.0215821	-0.0235547			53.8	3956.68	3334.6	3333.56	38106.5	37955.1	37698.8	37920.1			0.491102	0.487892	0.482459			-0.0238782	-0.0240375	-0.0244562	-0.0241239			53.8	4239.2	4243.46	4332.17	25903.9	25188	23613
	54	3315.69	3422.64	3456.97	54066.6	39862.5	27600.3		40509.8		0.829508	0.773133	0.773733		-0.0266862	-0.0229209	-0.0223754	-0.0239942			54	3960.12	3336.17	3335.29	37881.2	37728.4	37468.1	37692.6			0.486326	0.483085	0.477567			-0.0238867	-0.0239202	-0.0241115	-0.0239728			54	4282.63	4279.11	4381.57	26702.6	25948.6	24304.8
	54.2	3318.46	3423.13	3457.9	53814.9	39690.2	27489.3		40331.5		0.824171	0.768549	0.769258		-0.0268698	-0.0232187	-0.0231731	-0.0244205			54.2	3963.71	3338.33	3337.02	37655.9	37502.7	37240.7	37466.5			0.481549	0.478301	0.472745			-0.0234367	-0.023508	-0.023675	-0.0235399			54.2	4324.58	4313.41	4430.12	27485.4	26693.8	24984.4
	54.4	3320.73	3423.96	3458.72	53561.4	39515.6	27374.3		40150.5		0.818797	0.763906	0.764624		-0.0264846	-0.0233047	-0.0233886	-0.0243926			54.4	3967.47	3340.96	3338.81	37434.9	37281	37017.4	37244.4			0.476862	0.473599	0.46801			-0.0236161	-0.0233011	-0.0234833	-0.0234668			54.4	4365.14	4346.79	4477.21	28244.2	27417	25644.7
	54.6	3322.92	3425.13	3459.45	53311.6	39340.4	27258.3		39970.1		0.8135	0.759245	0.759946		-0.0262607	-0.0236849	-0.0237201	-0.0245552			54.6	3971.27	3343.88	3341.1	37212.1	37061.2	36795.9	37023.1			0.472138	0.468939	0.463313			-0.0233713	-0.0231278	-0.0231286	-0.0232092			54.6	4404	4378.83	4521.93	28975.3	28113.6	26280.6
	54.8	3324.96	3426.34	3460.21	53063.9	39162.3	27140.6		39789		0.808248	0.754508	0.755202		-0.0258042	-0.0234674	-0.0233501	-0.0242072			54.8	3975.17	3346.84	3343.65	36991.6	36843	36577.7	36804.1			0.467464	0.464313	0.458688			-0.0236294	-0.0231561	-0.0230767	-0.0232874			54.8	4439.76	4409.05	4564.04	29666.7	28773.9	26882.2
	55	3326.5	3426.98	3461.02	52820.5	38985.9	27024.8		39610.4		0.803087	0.749814	0.750532		-0.0257787	-0.0237531	-0.0233597	-0.0242972			55	3978.96	3349.81	3346.2	36768.8	36624.6	36360.1	36584.5			0.462738	0.459682	0.454072			-0.0233189	-0.0227471	-0.0226287	-0.0228982			55	4472.61	4437.35	4603.42	30312.9	29390.2	27444.2
	55.2	3327.74	3427.74	3461.83	52577.3	38807.3	26908.9		39431.2		0.797931	0.745064	0.74586		-0.0257949	-0.0239126	-0.0233121	-0.0243399			55.2	3982.87	3352.09	3348.88	36548.8	36410.1	36146.6	36368.5			0.458074	0.455133	0.449547			-0.0237483	-0.0228142	-0.0224672	-0.0230099			55.2	4502.45	4463.47	4639.21	30907	29955.9	27959.8
	55.4	3329.39	3428.28	3462.83	52334	38627.5	26793.3		39251.6		0.792772	0.740281	0.741197		-0.0258154	-0.0245987	-0.0236867	-0.0247003			55.4	3986.7	3353.87	3351.7	36324.8	36194.9	35934.7	36151.4			0.453325	0.45057	0.445053			-0.0236746	-0.022649	-0.0224036	-0.022909			55.4	4528.07	4487.08	4670.81	31443.7	30467.6	28425.9
	55.6	3330.91	3428.72	3463.89	52090.5	38442.6	26675.8		39069.6		0.787609	0.735361	0.73646		-0.0260192	-0.0247748	-0.023934	-0.0249093			55.6	3990.57	3355.37	3354.09	36101.5	35981.2	35723.4	35935.4			0.44859	0.44604	0.440572			-0.0236075	-0.0223526	-0.0220597	-0.0226733			55.6	4549.24	4507.83	4697.94	31915.9	30919.4	28835.8
	55.8	3332.3	3429.47	3464.86	51845.1	38256.3	26557		38886.1		0.782405	0.730406	0.731673		-0.0264886	-0.0254351	-0.0244179	-0.0254472			55.8	3994.69	3356.9	3356.22	35878.8	35770.4	35515.3	35721.5			0.443868	0.44157	0.436161			-0.0231512	-0.0217363	-0.0217315	-0.0222063			55.8	4566.22	4525.07	4720.29	32323.6	31308.8	29190.2
	56	3333.88	3430.66	3466.08	51595.2	38065.1	26435.9		38698.7		0.777107	0.725319	0.72679		-0.0262318	-0.0255637	-0.02445	-0.0254152			56	3999.3	3358.37	3358.49	35660.4	35565.4	35310.3	35512			0.439238	0.437222	0.431814			-0.023245	-0.0218582	-0.021639	-0.0222474			56	4577.9	4538.58	4736.65	32659.5	31631.3	29482.7
	56.2	3335.4	3431.74	3467.52	51347.8	37872.9	26314.6		38511.7		0.771861	0.720207	0.7219		-0.02606	-0.0256884	-0.0245303	-0.0254262			56.2	4004.08	3360.35	3360.52	35441.2	35359.2	35106.2	35302.2			0.434589	0.432851	0.427486			-0.0225446	-0.0214544	-0.0211322	-0.0217104			56.2	4584.01	4548.32	4746.97	32932.4	31895.9	29724.3
	56.4	3336.69	3432.66	3468.67	51102	37679.7	26192.9		38324.9		0.766649	0.715069	0.716994		-0.0260585	-0.0252638	-0.024564	-0.0252955			56.4	4009.16	3362.68	3362.37	35228.5	35156.8	34906.9	35097.4			0.43008	0.42856	0.42326			-0.0219545	-0.0208531	-0.0200997	-0.0209691			56.4	4584.95	4553.48	4750.69	33140.4	32097.3	29909.7
	56.6	3338.22	3433.6	3470.06	50856.2	37489.8	26071		38139		0.761437	0.710016	0.712081		-0.0257877	-0.0252332	-0.0244607	-0.0251605			56.6	4014.53	3365.31	3364.55	35021.4	34960.1	34717.3	34899.6			0.425689	0.424389	0.41924			-0.0212651	-0.0202837	-0.0193866	-0.0203118			56.6	4580.31	4553.59	4747.9	33285.5	32235.5	30042.5
	56.8	3339.99	3434.31	3471.39	50613	37300.1	25949.7		37954.2		0.75628	0.704969	0.707189		-0.0252471	-0.0250042	-0.0242879	-0.0248464			56.8	4019.89	3367.71	3366.83	34820.9	34768.8	34534.4	34708			0.421436	0.420332	0.415363			-0.02095	-0.0200515	-0.0184886	-0.0198301			56.8	4570.98	4549.15	4739.08	33370.4	32316	30126
	57	3341.63	3435.07	3472.51	50374.8	37112.1	25829.2		37772		0.75123	0.699969	0.702331		-0.0256514	-0.0249782	-0.024297	-0.0249755			57	4024.92	3370.23	3369.09	34623.2	34579.7	34360	34521			0.417246	0.416322	0.411665			-0.0204443	-0.0191616	-0.0176859	-0.0190973			57	4558.35	4540.93	4725.53	33405.7	32347.8	30168.8
	57.2	3343.5	3436.18	3473.31	50132.9	36924.3	25708.7		37588.6		0.7461	0.694973	0.697472		-0.0260843	-0.0248169	-0.0242098	-0.025037			57.2	4029.93	3372.62	3371.36	34430.4	34398.9	34193.2	34340.8			0.413158	0.41249	0.408128			-0.0201256	-0.0187575	-0.0170564	-0.0186465			57.2	4543.16	4528.93	4707.97	33390	32330.3	30166.5
	57.4	3345.47	3437.32	3474.31	49886.8	36737.7	25588.5		37404.3		0.740883	0.69001	0.69263		-0.0270215	-0.0255959	-0.0250641	-0.0258938			57.4	4034.61	3374.59	3373.69	34240.6	34222	34032.3	34164.9			0.409132	0.408738	0.404717			-0.0201962	-0.0192824	-0.0176413	-0.01904			57.4	4526.27	4514.87	4687.93	33331.8	32273.1	30131.4
	57.6	3347.01	3438.08	3474.78	49631.9	36545.2	25464.2		37213.8		0.735479	0.68489	0.687617		-0.0270069	-0.0256162	-0.0248936	-0.0258389			57.6	4038.97	3376.03	3375.39	34050.1	34040.1	33865.9	33985.4			0.405093	0.404882	0.401188			-0.0197438	-0.0186794	-0.0172078	-0.0185437			57.6	4509.11	4499.77	4666.95	33228.6	32176.6	30061.3
	57.8	3348.13	3438.6	3475.24	49377.2	36352.6	25340.7		37023.5		0.730078	0.679767	0.682638		-0.0277532	-0.0260681	-0.0256578	-0.0264931			57.8	4043.31	3377.51	3377.08	33863.8	33863.9	33703.6	33810.4			0.401144	0.401146	0.397747			-0.019583	-0.018495	-0.0172786	-0.0184522			57.8	4492.17	4484.69	4645.68	33098.6	32054.6	29966.3
	58	3349.49	3438.68	3475.75	49115.4	36156.6	25213.4		36828.5		0.724527	0.674554	0.677507		-0.0277832	-0.026609	-0.0263879	-0.0269267			58	4047.68	3378.59	3378.56	33679.1	33689.4	33540.6	33636.4			0.397228	0.397447	0.394291			-0.018987	-0.0186904	-0.0175288	-0.018402			58	4475.36	4469.23	4624.42	32938	31904.7	29846.7
	58.2	3350.84	3438.35	3476.21	48853.3	35956.6	25082.5		36630.8		0.71897	0.669232	0.672229		-0.0275067	-0.0268021	-0.0268873	-0.0270654			58.2	4051.75	3379.39	3379.98	33500	33513.2	33375.3	33462.8			0.39343	0.393709	0.390785			-0.0185891	-0.0184485	-0.0176462	-0.0182279			58.2	4459.17	4454.41	4603.81	32753.2	31730.4	29709
	58.4	3352.07	3438.16	3476.69	48593.9	35755.1	24949.1		36432.7		0.713469	0.663871	0.666852		-0.025906	-0.0256524	-0.025562	-0.0257068			58.4	4056.1	3380.16	3381.22	33324.7	33339.1	33208.8	33290.9			0.389713	0.390019	0.387256			-0.017042	-0.0164293	-0.0157252	-0.0163988			58.4	4444.17	4440.14	4584.39	32550.6	31538.4	29555.2
	58.6	3353.54	3438.48	3477.62	48349.5	35562.2	24822.3		36244.7		0.708288	0.658741	0.661739		-0.0262532	-0.0255355	-0.0262821	-0.0260236			58.6	4061.01	3381.39	3383.2	33163.9	33184.2	33060.5	33136.2			0.386304	0.386733	0.384111			-0.0169425	-0.0168253	-0.0158799	-0.0165492			58.6	4429.84	4426.95	4565.38	32355.3	31349.7	29404.8
	58.8	3355.29	3438.86	3478.37	48101.9	35370.2	24691.9		36054.7		0.703037	0.653634	0.656483		-0.0247043	-0.02436	-0.0251354	-0.0247332			58.8	4065.53	3382.48	3384.88	33004.1	33025.5	32910.7	32980.1			0.382916	0.383368	0.380935			-0.0156777	-0.0159835	-0.0148131	-0.0154914			58.8	4415.54	4414.09	4546.75	32150.9	31151.2	29249.2
	59	3356.77	3439.54	3479.02	47868.9	35187.1	24567.2		35874.4		0.698096	0.648762	0.651456		-0.0238613	-0.0230773	-0.0238466	-0.0235951			59	4070.35	3384.01	3386.4	32856.2	32874.7	32771	32834			0.37978	0.380172	0.377972			-0.0150205	-0.0150501	-0.0135993	-0.0145566			59	4401.84	4402.15	4528.66	31955.6	30960.6	29100.3
	59.2	3358.09	3440.42	3479.79	47643.8	35013.5	24448.9		35702.1		0.693324	0.644146	0.646686		-0.0231074	-0.0221935	-0.0230394	-0.0227801			59.2	4075.3	3385.72	3387.78	32714.6	32732.7	32642.7	32696.7			0.376776	0.377162	0.375252			-0.0141716	-0.0142702	-0.0126257	-0.0136892			59.2	4388.54	4390.61	4511.07	31774.6	30783.2	28961.7
	59.4	3359.31	3441.17	3480.03	47425.8	34846.7	24334.6		35535.7		0.688703	0.639708	0.642078		-0.0226137	-0.0218304	-0.0228598	-0.0224346			59.4	4080.39	3387.79	3389.08	32580.9	32598.1	32523.6	32567.5			0.373942	0.374308	0.372727			-0.0141105	-0.0146876	-0.0127164	-0.0138382			59.4	4375.12	4379.15	4493.52	31609	30620	28835.7
	59.6	3360.5	3441.54	3480.08	47212.5	34682.6	24221.2		35372.1		0.68418	0.635341	0.637507		-0.0214525	-0.0208593	-0.0213226	-0.0212115			59.6	4084.93	3389.85	3389.84	32447.8	32459.6	32403.7	32437			0.37112	0.37137	0.370184			-0.0131106	-0.0137022	-0.0119172	-0.01291			59.6	4362.14	4367.28	4476.36	31451.8	30465.9	28716.1
	59.8	3361.55	3441.83	3480.28	47010.2	34525.7	24115.4		35217.1		0.679889	0.63117	0.633242		-0.0219863	-0.0206225	-0.0208587	-0.0211558			59.8	4090.14	3392.06	3390.41	32324.1	32330.3	32291.2	32315.2			0.368497	0.36863	0.367801			-0.0129955	-0.013632	-0.0119741	-0.0128672			59.8	4349.64	4355.46	4459.47	31310.4	30328.6	28610.9
	60	3362.33	3441.62	3480.36	46802.8	34370.7	24012		35061.8		0.675492	0.627045	0.62907		-0.0214217	-0.0204019	-0.0205048	-0.0207761			60	4095.26	3394.2	3391.37	32201.5	32201.8	32178.3	32193.9			0.365898	0.365903	0.365406			-0.0124521	-0.0134413	-0.0118269	-0.0125734			60	4337.48	4343.53	4443.01	31178.8	30201.4	28515.2
	60.2	3362.82	3441.14	3480.02	46600.7	34217.3	23910.2		34909.4		0.671208	0.622965	0.624969		-0.0210884	-0.0202572	-0.0201106	-0.0204854			60.2	4100.71	3396.3	3392.22	32084.1	32075	32066.7	32075.3			0.363408	0.363215	0.36304			-0.0122146	-0.0132567	-0.0117038	-0.0123917			60.2	4325.43	4331.67	4426.91	31054.5	30084	28427.6
	60.4	3363.42	3440.44	3479.81	46401.8	34065	23810.5		34759.1		0.66699	0.618913	0.620947		-0.0216141	-0.0201963	-0.0198311	-0.0205472			60.4	4106.08	3398.24	3392.86	31968.9	31949.9	31956.3	31958.4			0.360965	0.360564	0.3607			-0.0121775	-0.0131543	-0.0117786	-0.0123701			60.4	4313.36	4319.73	4411.1	30937.5	29976.7	28347.5
	60.6	3363.72	3439.67	3478.92	46197.9	33913.1	23712.1		34607.7		0.662667	0.614874	0.616981		-0.0216261	-0.0204929	-0.0200372	-0.0207187			60.6	4111.83	3399.95	3393.41	31854	31825.9	31845.2	31841.7			0.35853	0.357933	0.358344			-0.0123886	-0.0132904	-0.0118303	-0.0125031			60.6	4301.1	4308.29	4395.73	30821.2	29872.5	28271.4
	60.8	3363.59	3438.87	3477.66	45993.9	33759	23612.7		34455.2		0.658342	0.610775	0.612974		-0.0212614	-0.0206202	-0.02002	-0.0206339			60.8	4117.62	3401.68	3394.18	31737.1	31700.5	31733.7	31723.8			0.356052	0.355275	0.355978			-0.0125702	-0.0132414	-0.0118241	-0.0125452			60.8	4289.46	4296.75	4381.12	30709.9	29773.7	28199.2
	61	3363.69	3438.14	3476.08	45793.4	33604	23513.4		34303.6		0.65409	0.606651	0.60897		-0.0215494	-0.0206887	-0.0199065	-0.0207148			61	4123.83	3403.25	3394.44	31618.6	31575.6	31622.1	31605.4			0.353538	0.352626	0.353613			-0.0128067	-0.0133266	-0.0120675	-0.0127336			61	4278.01	4285.36	4366.89	30598.5	29677.6	28127.8
	61.2	3363.97	3437.33	3474.76	45590.1	33448.5	23414.6		34151.1		0.64978	0.602514	0.604988		-0.021574	-0.020822	-0.0198265	-0.0207408			61.2	4130.25	3404.9	3394.67	31497.8	31449.9	31508.3	31485.3			0.350976	0.349961	0.3512			-0.0129053	-0.0136181	-0.0123097	-0.0129444			61.2	4267.29	4274.32	4352.76	30487	29584.1	28056
	61.4	3364.11	3436.44	3473.27	45386.6	33291.9	23316.3		33998.3		0.645465	0.598349	0.601023		-0.0210671	-0.0208694	-0.0198973	-0.0206113			61.4	4137.07	3406.42	3395.02	31376	31321.4	31392.2	31363.2			0.348395	0.347237	0.348738			-0.0127855	-0.0137646	-0.012431	-0.0129937			61.4	4257.29	4264.05	4339.03	30373.3	29489.3	27982
	61.6	3364.44	3435.48	3472.17	45187.9	33135	23217.5		33846.8		0.641252	0.594175	0.597044		-0.0210724	-0.0208416	-0.0202196	-0.0207112			61.6	4144.13	3407.83	3395.32	31255.4	31191.6	31274.9	31240.7			0.345838	0.344484	0.346251			-0.0125315	-0.0138213	-0.0125896	-0.0129808			61.6	4247.57	4253.53	4325.42	30261.8	29398.2	27909.8
	61.8	3365.04	3434.34	3470.95	44989.2	32978.3	23117.2		33694.9		0.637037	0.590007	0.593		-0.0210191	-0.0208274	-0.0206531	-0.0208332			61.8	4151.41	3409.19	3395.59	31137.2	31061.2	31156.2	31118.2			0.343332	0.34172	0.343734			-0.0121188	-0.0137699	-0.0126187	-0.0128358			61.8	4237.82	4243.3	4311.82	30149.6	29308.7	27837.4
	62	3365.35	3433.3	3469.97	44790.9	32821.7	23014.8		33542.5		0.632833	0.585842	0.588869		-0.020727	-0.0206887	-0.0210222	-0.0208126			62	4158.46	3410.69	3395.64	31022.9	30931.3	31037.2	30997.1			0.340908	0.338966	0.34121			-0.0121311	-0.0138897	-0.012661	-0.0128939			62	4228.38	4233.5	4298.04	30040.7	29221.4	27765.4
	62.2	3365.66	3432.13	3468.6	44595.4	32666.2	22910.5		33390.7		0.628688	0.581704	0.584665		-0.0206218	-0.0204532	-0.0211388	-0.0207379			62.2	4165.74	3412.23	3395.68	30908.5	30800.3	30917.7	30875.5			0.338482	0.336188	0.338678			-0.012006	-0.0137654	-0.0124723	-0.0127479			62.2	4218.62	4223.72	4284.45	29934.7	29134.8	27696.7
	62.4	3365.84	3430.82	3467.13	44400.9	32512.4	22805.6		33239.6		0.624564	0.577613	0.580437		-0.0208565	-0.0203628	-0.0214932	-0.0209042			62.4	4173.21	3414.25	3395.47	30795.3	30670.5	30800.1	30755.3			0.336081	0.333435	0.336183			-0.0117541	-0.0135291	-0.0124192	-0.0125675			62.4	4208.89	4213.96	4270.55	29831.8	29050.7	27629.8
	62.6	3365.63	3429.35	3465.2	44204.1	32359.3	22699		33087.5		0.620392	0.573541	0.576138		-0.0206606	-0.0203984	-0.0211895	-0.0207495			62.6	4181.09	3416.68	3395.16	30684.4	30542.9	30682.9	30636.7			0.33373	0.330729	0.333699			-0.0117728	-0.0134872	-0.0121135	-0.0124579			62.6	4199.84	4204.84	4256.69	29731.1	28968	27562.1
	62.8	3365.29	3428.06	3463.04	44009.3	32205.9	22593.9		32936.4		0.61626	0.569461	0.5719		-0.0203844	-0.0201744	-0.0207332	-0.0204306			62.8	4189.12	3419.57	3394.48	30573.3	30415.7	30568.7	30519.2			0.331375	0.328032	0.331277			-0.0118001	-0.0135875	-0.0122123	-0.0125333			62.8	4190.95	4196.45	4242.81	29633.1	28887.1	27493.5
	63	3365.21	3426.6	3460.58	43817	32054.2	22491		32787.4		0.612183	0.565426	0.567754		-0.0205749	-0.0204095	-0.0208611	-0.0206152			63	4197.84	3422.66	3394.35	30462	30287.5	30453.5	30401			0.329015	0.325314	0.328834			-0.0115774	-0.013315	-0.0121084	-0.0123336			63	4182.45	4188.13	4229.54	29534.9	28807.1	27424.8
	63.2	3364.61	3425.17	3458.02	43622.9	31900.8	22387.5		32637.1		0.608068	0.561344	0.563581		-0.0204805	-0.0205307	-0.0208398	-0.020617			63.2	4206.74	3425.97	3394.23	30352.8	30161.9	30339.3	30284.7			0.3267	0.322651	0.326412			-0.0115987	-0.0134741	-0.0123828	-0.0124852			63.2	4174.29	4180.13	4216.41	29436.1	28727	27351.7
	63.4	3363.75	3423.94	3455.64	43429.7	31746.4	22284.1		32486.8		0.603972	0.557238	0.559413		-0.0202582	-0.0204522	-0.0201144	-0.0202749			63.4	4215.82	3429.35	3394.21	30243.4	30034.8	30222.5	30166.9			0.32438	0.319957	0.323936			-0.0117474	-0.0137891	-0.012492	-0.0126761			63.4	4166.37	4172.11	4204.11	29337.6	28647.4	27277.9
	63.6	3362.98	3422.94	3453.58	43238.6	31592.7	22184.4		32338.6		0.599921	0.553148	0.555391		-0.0205247	-0.0201041	-0.020108	-0.0202456			63.6	4224.94	3432.59	3394.34	30132.6	29904.7	30104.6	30047.3			0.322031	0.317199	0.321438			-0.0117451	-0.0138946	-0.0127697	-0.0128031			63.6	4158.05	4164.1	4192.49	29238.8	28567.8	27203.8
	63.8	3362.07	3421.39	3451.71	43045	31441.5	22084.6		32190.4		0.595816	0.549127	0.551369		-0.0206822	-0.020373	-0.0204165	-0.0204905			63.8	4234.3	3435.76	3394.66	30021.8	29773.7	29984.2	29926.6			0.319682	0.31442	0.318884			-0.011998	-0.0140912	-0.0129006	-0.0129966			63.8	4149.64	4155.87	4181.32	29137.4	28485.4	27127.1
	64	3360.54	3419.9	3449.5	42850	31288.3	21983.3		32040.5		0.591679	0.545052	0.547286		-0.0207079	-0.0202391	-0.0200568	-0.0203346			64	4243.85	3438.88	3394.31	29908.7	29640.8	29862.5	29804			0.317282	0.311602	0.316303			-0.0119309	-0.0144044	-0.0130969	-0.013144			64	4140.13	4147.86	4170.2	29036.4	28402.1	27048.9
	64.2	3359.24	3418.64	3447.55	42654.6	31136.2	21883.8		31891.5		0.587538	0.541004	0.543274		-0.020688	-0.0201595	-0.0200907	-0.0203127			64.2	4253.65	3442.39	3393.51	29796.1	29504.9	29739	29680			0.314896	0.308721	0.313684			-0.011838	-0.014228	-0.0130263	-0.0130308			64.2	4130.27	4139.99	4159.58	28933.4	28317.5	26971.4
	64.4	3357.95	3417.13	3445.18	42459.5	30984.6	21784.1		31742.7		0.5834	0.536973	0.539256		-0.020801	-0.0202635	-0.0206901	-0.0205849			64.4	4264.1	3446.14	3392.74	29684.5	29370.7	29616.1	29557.1			0.312528	0.305875	0.311079			-0.0120484	-0.0140322	-0.0132181	-0.0130996			64.4	4119.87	4132.25	4148.81	28828.7	28230.7	26891.1
	64.6	3356.62	3415.28	3442.48	42263.3	30832.2	21681.5		31592.3		0.57924	0.53292	0.535118		-0.0204609	-0.0202848	-0.0206454	-0.0204637			64.6	4275.27	3450.48	3391.45	29570.8	29238.3	29491.4	29433.5			0.310119	0.303069	0.308435			-0.0119297	-0.0138501	-0.0131964	-0.0129921			64.6	4109.26	4124.99	4137.53	28723.4	28142.5	26810.2
	64.8	3355.38	3413.89	3440.03	42070.3	30679.7	21579.1		31443		0.575148	0.528863	0.530989		-0.020518	-0.0200921	-0.0203628	-0.0203243			64.8	4287.16	3455.16	3389.85	29458.3	29107.7	29366.9	29311			0.307733	0.300299	0.305796			-0.0117519	-0.013604	-0.0130593	-0.0128051			64.8	4098.66	4118.05	4126.06	28619.7	28055.5	26730.9
	65	3354.3	3412.02	3437.82	41876.7	30528.7	21478.1		31294.5		0.571044	0.524844	0.526916		-0.0201116	-0.0200494	-0.0204892	-0.0202167			65	4299.82	3460.15	3388.08	29347.4	28979.4	29243.8	29190.2			0.305382	0.297578	0.303184			-0.01195	-0.0135961	-0.0129966	-0.0128475			65	4088.56	4111.32	4114.67	28515.7	27967.8	26651.6
	65.2	3353.14	3409.47	3435.24	41687	30377.9	21376.4		31147.1		0.567022	0.520835	0.522819		-0.0203583	-0.0200018	-0.0202324	-0.0201975			65.2	4313.48	3464.83	3386.51	29234.7	28851.1	29121.2	29069			0.302992	0.294859	0.300585			-0.0121301	-0.0137201	-0.0131699	-0.0130067			65.2	4078.91	4104.84	4103.08	28416.3	27882.8	26571.6
	65.4	3352.12	3407.02	3432.65	41495	30227.5	21276		30999.5		0.56295	0.516834	0.518772		-0.0204704	-0.019857	-0.019769	-0.0200321			65.4	4327.88	3469.44	3384.51	29120.3	28721.7	28996.9	28946.3			0.300566	0.292115	0.297951			-0.0120258	-0.0139329	-0.0131271	-0.0130286			65.4	4069.34	4099.02	4091.84	28319.6	27799.8	26492.3
	65.6	3350.91	3404.45	3430.03	41301.9	30078.3	21178		30852.7		0.558856	0.512863	0.514818		-0.0205308	-0.0199586	-0.0196059	-0.0200318			65.6	4343.11	3474.03	3382.71	29006.9	28590.3	28873.1	28823.4			0.298161	0.289328	0.295325			-0.0123269	-0.01416	-0.0132937	-0.0132602			65.6	4059.91	4092.7	4081.37	28222.6	27717.6	26411
	65.8	3349.27	3401.58	3426.76	41108.3	29928.2	21080.7		30705.7		0.55475	0.508871	0.510897		-0.0203831	-0.0197633	-0.0196164	-0.0199209			65.8	4359.41	3478.42	3380.57	28890.6	28456.7	28747.7	28698.3			0.295696	0.286496	0.292667			-0.0123723	-0.014341	-0.0132869	-0.0133334			65.8	4050.47	4086.61	4071.56	28126.6	27635.2	26328.2
	66	3347.59	3399.16	3423.41	40916	29779.6	20983.4		30559.7		0.550673	0.504918	0.506974		-0.0205056	-0.0194921	-0.0193368	-0.0197782			66	4376.67	3483.01	3378.51	28773.9	28321.4	28622.4	28572.6			0.293221	0.283628	0.290009			-0.0123754	-0.0142512	-0.013506	-0.0133775			66	4041.35	4080.57	4061.92	28032.7	27552.7	26243.9
	66.2	3345.75	3396.89	3420.38	40722.6	29633	20887.5		30414.4		0.546572	0.50102	0.503107		-0.0204285	-0.0193837	-0.0194562	-0.0197561			66.2	4395.24	3487.91	3376.03	28657.2	28187	28495	28446.4			0.290746	0.280778	0.287308			-0.0123805	-0.014295	-0.0134819	-0.0133858			66.2	4031.96	4074.24	4052.61	27936.3	27467.4	26158.6
	66.4	3343.57	3394.26	3417.71	40529.9	29487.3	20790.9		30269.4		0.542486	0.497143	0.499215		-0.0201033	-0.0193767	-0.0198416	-0.0197738			66.4	4415.05	3492.78	3373.39	28540.4	28052.2	28367.8	28320.1			0.28827	0.277919	0.284612			-0.0122381	-0.0140201	-0.0134915	-0.0132499			66.4	4022.97	4067.32	4042.88	27840.1	27380.6	26072.4
	66.6	3341.33	3391.65	3415.35	40340.3	29341.6	20692.5		30124.8		0.538466	0.493268	0.495247		-0.0201774	-0.0193115	-0.0201061	-0.019865			66.6	4436	3497.53	3370.36	28424.9	27919.9	28240.6	28195.1			0.285823	0.275115	0.281913			-0.011922	-0.0137311	-0.0133601	-0.0130044			66.6	4013.96	4060.44	4032.46	27746.1	27291.8	25985.8
	66.8	3339.19	3389.02	3413.34	40149.9	29196.4	20592.8		29979.7		0.53443	0.489406	0.491226		-0.0203476	-0.0194213	-0.0200452	-0.019938			66.8	4457.73	3502.68	3367.59	28312.5	27790.4	28114.6	28072.5			0.283438	0.272368	0.279241			-0.0116275	-0.0135037	-0.0136186	-0.0129166			66.8	4005.03	4052.62	4021.3	27651.3	27201.8	25899.5
	67	3337.05	3385.88	3411.41	39958	29050.4	20493.3		29833.9		0.530361	0.485521	0.487217		-0.0205874	-0.0196313	-0.0201673	-0.0201287			67	4480.17	3507.69	3364.69	28202.8	27663	27986.1	27950.6			0.281113	0.269668	0.276518			-0.0115618	-0.0135205	-0.0134409	-0.0128411			67	3996.15	4044.03	4009.78	27556	27112.8	25813.1
	67.2	3334.58	3382.59	3409.24	39763.8	28902.8	20393.3		29686.6		0.526243	0.481595	0.483183		-0.0200571	-0.0193838	-0.0198715	-0.0197708			67.2	4502.02	3512.66	3362.07	28093.8	27535.5	27859.3	27829.5			0.2788	0.266964	0.273829			-0.0109984	-0.0132547	-0.013256	-0.012503			67.2	3987.22	4035.01	3997.43	27461.4	27025.4	25727.7
	67.4	3332.13	3379.47	3406.64	39574.6	28757.1	20294.7		29542.1		0.522232	0.477718	0.479209		-0.0196992	-0.0190327	-0.019034	-0.0192553			67.4	4522.64	3517.47	3359.62	27990	27410.5	27734.3	27711.6			0.276601	0.264313	0.271178			-0.0107465	-0.0132445	-0.0130664	-0.0123525			67.4	3978.01	4025.57	3985.58	27367.1	26939.5	25644.7
	67.6	3329.51	3376.29	3403.89	39388.8	28614	20200.3		29401		0.518292	0.473912	0.475402		-0.0191438	-0.0187794	-0.0187533	-0.0188921			67.6	4541.23	3522.05	3357.23	27888.6	27285.6	27611	27595.1			0.274451	0.261664	0.268565			-0.0109151	-0.0133475	-0.0131939	-0.0124855			67.6	3969.02	4015.85	3973.74	27272.2	26854.9	25563.5
	67.8	3326.67	3372.78	3400.98	39208.2	28472.8	20107.2		29262.8		0.514463	0.470156	0.471651		-0.0184667	-0.0185974	-0.0188273	-0.0186305			67.8	4557.13	3525.61	3354.85	27785.7	27159.7	27486.6	27477.3			0.272268	0.258994	0.265926			-0.0111979	-0.0133928	-0.0130937	-0.0125615			67.8	3959.83	4006.23	3962.01	27178.4	26770.8	25482.2
	68	3323.39	3369.38	3397.94	39034.1	28333	20013.8		29126.9		0.51077	0.466436	0.467886		-0.0179302	-0.0184848	-0.0187896	-0.0184015			68	4569.12	3528.3	3352.44	27680.1	27033.3	27363.1	27358.8			0.270029	0.256316	0.263307			-0.0111913	-0.0133934	-0.0132787	-0.0126211			68	3950.36	3996.74	3950.63	27084.9	26685.5	25401.5
	68.2	3320.09	3366.15	3394.72	38864.9	28194	19920.6		28993.2		0.507184	0.462739	0.464128		-0.0184102	-0.0188784	-0.0191524	-0.0188136			68.2	4576.9	3529.71	3349.77	27574.5	26907	27237.8	27239.8			0.26779	0.253637	0.260652			-0.0118914	-0.0134973	-0.0134063	-0.0129316			68.2	3940.93	3987.57	3940.01	26991.9	26598.2	25320.4
	68.4	3316.66	3362.65	3391.28	38691.3	28052	19825.6		28856.3		0.503502	0.458964	0.460298		-0.0188324	-0.0192594	-0.0199055	-0.0193324			68.4	4580.55	3530.12	3347.04	27462.3	26779.7	27111.4	27117.8			0.265412	0.250938	0.25797			-0.0123286	-0.0135712	-0.0135735	-0.0131578			68.4	3931.85	3978.45	3929.15	26898.8	26509.1	25236.1
	68.6	3313.05	3359.23	3387.43	38513.6	27907.2	19726.8		28715.9		0.499735	0.455112	0.456317		-0.019202	-0.0193496	-0.0199213	-0.019491			68.6	4579.94	3529.07	3344.34	27346	26651.7	26983.3	26993.7			0.262946	0.248223	0.255256			-0.012283	-0.0134479	-0.0134463	-0.0130591			68.6	3922.62	3969.5	3918.81	26806.6	26419	25150.8
	68.8	3309.46	3356.01	3383.6	38332.5	27761.8	19628		28574.1		0.495895	0.451242	0.452332		-0.0193317	-0.0192065	-0.0194725	-0.0193369			68.8	4575.06	3526.93	3341.61	27230.2	26524.8	26856.5	26870.5			0.26049	0.245534	0.252566			-0.0122583	-0.0132405	-0.0131489	-0.0128826			68.8	3913.76	3960.88	3908.94	26714.5	26329.6	25065.4
	69	3306.04	3353.07	3379.6	38150.2	27617.4	19531.4		28433		0.492029	0.447401	0.448438		-0.0190223	-0.0189481	-0.0192041	-0.0190581			69	4566.9	3523.62	3338.91	27114.6	26399.9	26732.5	26749			0.258038	0.242886	0.249937			-0.0123067	-0.0130943	-0.0129368	-0.0127793			69	3904.95	3952.58	3899	26623.1	26240.5	24980.7
	69.2	3302.9	3350.21	3375.78	37970.7	27474.9	19436.1		28293.9		0.488224	0.443611	0.444597		-0.0182833	-0.0184741	-0.0187808	-0.0185127			69.2	4556.53	3519.5	3336.18	26998.5	26276.4	26610.4	26628.4			0.255577	0.240267	0.247349			-0.0122396	-0.0131046	-0.0129146	-0.0127529			69.2	3896.32	3944.14	3889.3	26532.7	26153.2	24895
	69.4	3299.61	3347.59	3372.63	37798.3	27336	19343		28159.1		0.484567	0.439916	0.440841		-0.0174933	-0.0180215	-0.0183008	-0.0179385			69.4	4544.1	3514.47	3333.37	26883	26152.8	26488.6	26508.2			0.253129	0.237646	0.244766			-0.0122629	-0.0129553	-0.0127101	-0.0126427			69.4	3887.53	3936.12	3879.62	26442	26065.5	24811.4
	69.6	3296.33	3344.82	3369.63	37633.3	27200.5	19252.2		28028.7		0.481069	0.436312	0.437181		-0.0170756	-0.0178426	-0.018055	-0.0176577			69.6	4530.92	3509.11	3330.59	26767.4	26030.6	26368.7	26388.9			0.250676	0.235055	0.242224			-0.0124376	-0.0129909	-0.0125659	-0.0126648			69.6	3878.93	3928.14	3869.79	26352.1	25978.8	24728.6
	69.8	3293.08	3342.13	3366.61	37472.2	27066.4	19162.6		27900.4		0.477654	0.432743	0.43357		-0.0169103	-0.0180761	-0.0184116	-0.0177993			69.8	4517.34	3503.51	3327.39	26650	25908.1	26250.2	26269.4			0.248189	0.232457	0.239711			-0.0125754	-0.0132049	-0.012803	-0.0128611			69.8	3870.3	3920.11	3859.85	26263.1	25891.4	24646.6
	70	3289.8	3339.16	3363.84	37312.7	26930.4	19071.3		27771.5		0.474272	0.429128	0.429887		-0.0171088	-0.0181391	-0.018373	-0.0178736			70	4503.93	3497.69	3324.15	26531.4	25783.5	26129.4	26148.1			0.245674	0.229816	0.237151			-0.0128023	-0.0131673	-0.01279	-0.0129199			70	3861.98	3911.69	3850.06	26173.2	25802.1	24564.2
	70.2	3286.19	3336.14	3360.84	37151.3	26794.1	18980.1		27641.8		0.47085	0.4255	0.426213		-0.0172657	-0.018281	-0.0184988	-0.0180152			70.2	4490.59	3491.85	3321.04	26410.7	25659.3	26008.8	26026.3			0.243113	0.227182	0.234593			-0.012764	-0.0130606	-0.0127625	-0.0128624			70.2	3853.83	3903.38	3840.04	26082.3	25711.3	24483.5
	70.4	3282.78	3333.14	3357.05	36988.5	26656.6	18888.4		27511.1		0.467397	0.421844	0.422513		-0.0177061	-0.0185583	-0.0185159	-0.0182601			70.4	4477.76	3485.89	3317.91	26290.3	25536.1	25888.4	25904.9			0.24056	0.22457	0.23204			-0.0126996	-0.0130916	-0.0129153	-0.0129021			70.4	3845.83	3895.04	3830.41	25991.6	25620.5	24402.1
	70.6	3279.39	3330.42	3353.59	36821.4	26517.1	18796.5		27378.3		0.463856	0.418133	0.41881		-0.0175542	-0.0183821	-0.0184193	-0.0181185			70.6	4464.88	3479.92	3315	26170.5	25412.6	25766.6	25783.2			0.238021	0.221952	0.229457			-0.0125713	-0.0129968	-0.012949	-0.012839			70.6	3838.07	3886.82	3820.94	25899.1	25527.1	24319.4
	70.8	3276.08	3327.62	3350.16	36655.9	26378.9	18705.1		27246.6		0.460345	0.414456	0.415126		-0.0175	-0.0178854	-0.0179394	-0.0177749			70.8	4452.54	3474.03	3312.66	26051.9	25290	25644.5	25662.1			0.235506	0.219352	0.226867			-0.0125288	-0.0127507	-0.0127596	-0.0126797			70.8	3830.48	3878.79	3811.52	25804.1	25433.2	24234.7
	71	3272.69	3324.78	3346.58	36490.8	26244.4	18616.1		27117.1		0.456845	0.410879	0.411538		-0.0174824	-0.0177217	-0.018041	-0.0177483			71	4439.98	3468.64	3310.62	25933.7	25169.8	25524.1	25542.5			0.233001	0.216802	0.224315			-0.0122785	-0.0126135	-0.0125582	-0.0124834			71	3823.06	3871.51	3802.26	25709.6	25340	24149.7
	71.2	3269.42	3321.71	3343.22	36325.9	26111.2	18526.6		26987.9		0.453348	0.407335	0.40793		-0.0173791	-0.0174169	-0.0177252	-0.0175071			71.2	4427.34	3463.5	3308.66	25817.9	25050.8	25405.6	25424.8			0.230545	0.21428	0.221804			-0.0122563	-0.0125651	-0.0125269	-0.0124494			71.2	3815.61	3864.35	3793.36	25615.2	25246.6	24064.5
	71.4	3266.09	3318.37	3340.25	36162	25980.2	18438.7		26860.3		0.449872	0.403851	0.404385		-0.0171314	-0.0171244	-0.0175447	-0.0172668			71.4	4414.8	3458.82	3306.77	25702.3	24932.3	25287.5	25307.3			0.228094	0.211767	0.219298			-0.0123223	-0.0125265	-0.0124208	-0.0124232			71.4	3808.24	3857.27	3784.43	25522.1	25154.4	23979.7
	71.6	3262.91	3314.86	3336.96	36000.4	25851.5	18351.6		26734.5		0.446446	0.400427	0.400876		-0.0171762	-0.0172272	-0.0175435	-0.0173157			71.6	4401.9	3454.45	3304.41	25586.1	24814.1	25170.3	25190.2			0.225629	0.209261	0.216814			-0.012553	-0.0126292	-0.0125504	-0.0125775			71.6	3800.88	3850.42	3775.76	25430.7	25064.1	23897.1
	71.8	3259.38	3311.4	3333.64	35838.4	25721.9	18264.6		26608.3		0.443011	0.396981	0.397367		-0.0170085	-0.0174735	-0.0178062	-0.0174294			71.8	4388.73	3450.24	3301.58	25467.7	24695	25051.9	25071.5			0.223118	0.206735	0.214304			-0.0126756	-0.0127577	-0.0126963	-0.0127099			71.8	3793.65	3843.46	3767.66	25339.8	24973.4	23815.9
	72	3256.04	3308.16	3330.52	35677.9	25590.6	18176.3		26481.6		0.439609	0.393486	0.393806		-0.0167102	-0.0174616	-0.0176132	-0.0172617			72	4375.85	3445.68	3298.4	25348.1	24574.6	24932.2	24951.6			0.220583	0.204184	0.211765			-0.0130494	-0.0130148	-0.0131292	-0.0130645			72	3786.26	3836.02	3759.72	25248.8	24882.7	23735.2
	72.2	3252.64	3305.18	3327.31	35520.3	25459.3	18088.9		26356.2		0.436267	0.389994	0.390283		-0.0164666	-0.0176208	-0.0176442	-0.0172439			72.2	4362.87	3440.91	3295.04	25225	24451.9	24808.3	24828.4			0.217973	0.201581	0.209139			-0.0132485	-0.0130307	-0.0130152	-0.0130981			72.2	3779.08	3828.74	3751.67	25157.9	24792.5	23653.5
	72.4	3249.05	3302.61	3324.21	35365	25326.8	18001.4		26231.1		0.432974	0.38647	0.386754		-0.0160193	-0.0174786	-0.0176141	-0.0170374			72.4	4349.69	3435.82	3291.64	25100	24329	24685.6	24704.9			0.215324	0.198975	0.206536			-0.0135099	-0.0131473	-0.0130966	-0.0132513			72.4	3772.26	3821.16	3743.63	25065.4	24701.5	23570.8
	72.6	3245.31	3300.24	3321.25	35213.9	25195.4	17914		26107.8		0.42977	0.382974	0.383232		-0.0157454	-0.0173896	-0.0175325	-0.0168892			72.6	4337.15	3430.34	3288.28	24972.6	24205	24562	24579.9			0.212622	0.196345	0.203917			-0.0135481	-0.0131693	-0.0130886	-0.0132687			72.6	3765.52	3813.26	3735.76	24971.5	24608.3	23486
	72.8	3241.94	3298.09	3318.27	35065.4	25064.6	17827		25985.7		0.426621	0.379496	0.379725		-0.0154424	-0.0169956	-0.0170813	-0.0165064			72.8	4324.72	3424.61	3285.35	24844.8	24080.7	24438.6	24454.7			0.209912	0.193711	0.201299			-0.0135346	-0.0131122	-0.0130044	-0.0132171			72.8	3758.96	3805.33	3727.62	24879.2	24515.2	23400.3
	73	3238.33	3295.74	3315.12	34919.7	24936.9	17742.3		25866.3		0.423532	0.376097	0.376309		-0.0150457	-0.0168223	-0.016903	-0.016257			73	4312.04	3419.03	3282.53	24717.1	23957.1	24315.9	24330			0.207205	0.191089	0.198698			-0.0131606	-0.0127419	-0.0126177	-0.0128401			73	3752.62	3797.72	3719.79	24788.7	24424.3	23315.2
	73.2	3235.05	3293.25	3312.23	34777.8	24810.4	17658.4		25748.9		0.420523	0.372733	0.372928		-0.0148267	-0.0165423	-0.0167514	-0.0160401			73.2	4299.96	3413.71	3279.59	24593	23836.9	24196.9	24208.9			0.204573	0.188541	0.196174			-0.0130272	-0.0127299	-0.0127871	-0.0128481			73.2	3746.47	3789.94	3712.19	24700.8	24334.9	23232.5
	73.4	3232.16	3290.2	3309.28	34637.9	24686	17575.3		25633.1		0.417558	0.369424	0.369578		-0.0145515	-0.0165024	-0.0165372	-0.0158637			73.4	4287.83	3408.74	3276.8	24470.1	23716.8	24076.3	24087.7			0.201968	0.185995	0.193617			-0.0127519	-0.0124433	-0.0125643	-0.0125865			73.4	3739.88	3782.53	3704.97	24614.3	24245.6	23151.6
	73.6	3229.42	3286.84	3306.35	34500.7	24561.9	17493.3		25518.6		0.414648	0.366124	0.36627		-0.0143552	-0.0163591	-0.0166129	-0.0157757			73.6	4275.39	3404.25	3274.52	24349.8	23599.4	23957.8	23969			0.199417	0.183506	0.191104			-0.0124197	-0.012159	-0.0123292	-0.0123026			73.6	3733.35	3775.31	3697.68	24530	24159.7	23072.3
	73.8	3226.48	3283.07	3303.42	34365.3	24438.9	17410.9		25405		0.411777	0.362852	0.362948		-0.0144637	-0.0165586	-0.0168178	-0.0159467			73.8	4263.08	3400.03	3272.11	24232.7	23484.7	23841.5	23853			0.196933	0.181074	0.188638			-0.0121941	-0.0119801	-0.0121736	-0.0121159			73.8	3726.58	3768.11	3690.64	24446.3	24075	22993.8
	74	3223.75	3279.43	3300.54	34228.8	24314.4	17327.4		25290.2		0.408884	0.35954	0.359584		-0.0145847	-0.0165707	-0.016884	-0.0160131			74	4251.33	3396.04	3270.11	24117.7	23371.7	23726.7	23738.7			0.194495	0.178678	0.186204			-0.0124445	-0.0122458	-0.0122887	-0.0123263			74	3719.82	3760.82	3683.38	24360.4	23988	22914.6
	74.2	3220.97	3275.84	3297.43	34091.3	24189.9	17243.7		25174.9		0.405967	0.356226	0.356208		-0.0145173	-0.0163939	-0.0169565	-0.0159559			74.2	4239.48	3392.21	3268.59	24000.3	23256.2	23610.7	23622.4			0.192006	0.176229	0.183746			-0.0122877	-0.012188	-0.0120655	-0.0121804			74.2	3712.86	3753.72	3676.34	24271.7	23898.5	22832.8
	74.4	3218.02	3272.9	3294.36	33954.3	24066.6	17159.5		25060.2		0.403063	0.352947	0.352816		-0.0151363	-0.0164054	-0.0172993	-0.0162803			74.4	4228.03	3388.26	3267.21	23884.4	23141.3	23496.9	23507.5			0.189548	0.173791	0.181333			-0.0120702	-0.0122206	-0.0119896	-0.0120935			74.4	3706.17	3746.99	3669.29	24181.8	23809.3	22749.6
	74.6	3215.14	3270.14	3291.09	33811.6	23943.3	17073.7		24942.8		0.400036	0.349666	0.349356		-0.0152813	-0.0162736	-0.0170678	-0.0162076			74.6	4217.17	3384.19	3265.6	23770.5	23026	23383.8	23393.5			0.187134	0.171347	0.178935			-0.0122508	-0.0122624	-0.0120272	-0.0121801			74.6	3699.58	3740.36	3662.54	24091.3	23718.4	22666
	74.8	3212.61	3267.7	3287.82	33667.4	23820.9	16989		24825.8		0.39698	0.346411	0.345943		-0.0151091	-0.0160471	-0.0170886	-0.0160816			74.8	4206.54	3380.11	3263.98	23655	22910.3	23270.4	23278.6			0.184684	0.168895	0.176529			-0.0125533	-0.0124471	-0.0121847	-0.012395			74.8	3693.3	3734.5	3655.8	24000.6	23627.2	22581.8
	75	3210.02	3265.16	3284.58	33524.9	23700.3	16904.3		24709.8		0.393958	0.343202	0.342525		-0.0150282	-0.0160203	-0.0169859	-0.0160115			75	4195.52	3376.1	3261.97	23536.6	22792.9	23155.5	23161.6			0.182173	0.166405	0.174093			-0.012231	-0.0121915	-0.0119543	-0.0121256			75	3687.23	3729.1	3649.27	23911.2	23535	22495.8
	75.2	3207.13	3262.86	3281.34	33383.1	23579.8	16820		24594.3		0.390952	0.339998	0.339128		-0.0151439	-0.0163347	-0.0170247	-0.0161678			75.2	4184.6	3371.7	3259.85	23421.2	22677.9	23042.7	23047.3			0.179727	0.163967	0.171702			-0.0123248	-0.0119779	-0.0118832	-0.0120619			75.2	3681.4	3724.16	3642.77	23822.8	23444.4	22410.4
	75.4	3204.4	3260.11	3278.18	33240.3	23457	16735.5		24477.6		0.387924	0.336731	0.335723		-0.0146734	-0.0161461	-0.0168076	-0.0158757			75.4	4173.82	3367.45	3257.61	23304.9	22564.9	22930.6	22933.5			0.177262	0.161571	0.169325			-0.0125293	-0.0119376	-0.012023	-0.0121633			75.4	3675.91	3719.19	3636.56	23735	23353	22324.7
	75.6	3201.53	3257.14	3275.28	33101.9	23335.6	16652.2		24363.2		0.384989	0.333502	0.332361		-0.0141259	-0.0161472	-0.0167738	-0.0156823			75.6	4162.86	3363.06	3255.33	23186.8	22452.3	22817.2	22818.8			0.174756	0.159184	0.16692			-0.0124721	-0.0118785	-0.011901	-0.0120839			75.6	3670.59	3714.74	3630.48	23646.4	23261.8	22237.7
	75.8	3198.42	3254.1	3272.57	32968.7	23214.2	16568.9		24250.6		0.382164	0.330272	0.329007		-0.013991	-0.0162468	-0.0165991	-0.0156123			75.8	4151.77	3358.51	3253.14	23069.1	22340.3	22704.9	22704.8			0.172262	0.156808	0.16454			-0.01215	-0.0117678	-0.0116915	-0.0118698			75.8	3665.03	3710.03	3624.83	23556.7	23170.4	22150.8
	76	3195.58	3251.26	3269.89	32836.7	23092	16486.6		24138.4		0.379366	0.327023	0.325687		-0.0141279	-0.0160382	-0.0166315	-0.0155992			76	4141.2	3353.91	3251.2	22954.5	22229.3	22594.7	22592.8			0.169832	0.154455	0.162202			-0.0124727	-0.0119301	-0.0118347	-0.0120792			76	3659.71	3705.23	3619.39	23467.1	23081.9	22065.7
	76.2	3192.93	3248.16	3267.25	32703.4	22971.5	16404.1		24026.3		0.37654	0.323815	0.322361		-0.013812	-0.0156865	-0.0163809	-0.0152931			76.2	4130.45	3349.55	3249.05	22836.9	22116.8	22483	22478.9			0.167337	0.152069	0.159835			-0.0125723	-0.0122276	-0.0119788	-0.0122596			76.2	3654.36	3700.35	3613.91	23377.6	22992.7	21980.8
	76.4	3190.24	3245.56	3264.31	32573.1	22853.5	16322.8		23916.5		0.373778	0.320678	0.319084		-0.0137697	-0.0157424	-0.016271	-0.0152611			76.4	4119.85	3345.14	3247.04	22718.3	22001.4	22370	22363.2			0.164823	0.149623	0.157439			-0.0126122	-0.0123575	-0.0119781	-0.0123159			76.4	3648.9	3695.54	3608.23	23289.6	22905.2	21896.8
	76.6	3187.59	3243.46	3261.23	32443.3	22735.2	16242.1		23806.8		0.371024	0.31753	0.31583		-0.0139063	-0.015672	-0.0162432	-0.0152739			76.6	4109.19	3341.13	3245.29	22599.3	21884.9	22257.1	22247.1			0.1623	0.147152	0.155044			-0.0126331	-0.0124293	-0.0121023	-0.0123882			76.6	3643.43	3690.37	3602.44	23202.4	22816.3	21813.5
	76.8	3184.92	3241.32	3258.21	32312.1	22617.3	16161.5		23697		0.368242	0.314395	0.312582		-0.0138598	-0.0153758	-0.0161853	-0.0151403			76.8	4098.8	3337.31	3243.71	22480.2	21767.6	22142.9	22130.2			0.159774	0.144666	0.152623			-0.0127403	-0.0123312	-0.0122856	-0.0124524			76.8	3638.35	3685.31	3596.43	23116.1	22728	21730.2
	77	3182.21	3239.26	3255.38	32181.4	22501.7	16081.2		23588.1		0.36547	0.31132	0.309344		-0.0132954	-0.0153733	-0.0159942	-0.0148876			77	4088.35	3333.43	3241.89	22360	21651.3	22027	22012.8			0.157226	0.1422	0.150166			-0.0123332	-0.0120512	-0.01223	-0.0122048			77	3633.18	3680.69	3590.48	23030.1	22637.9	21647.1
	77.2	3179.61	3237.39	3252.67	32055.9	22386.1	16001.9		23481.3		0.362811	0.308245	0.306146		-0.0133557	-0.0153886	-0.0161116	-0.014952			77.2	4078.51	3329.65	3240.52	22243.6	21537.6	21911.7	21897.6			0.154759	0.139789	0.14772			-0.0121021	-0.0117965	-0.0120714	-0.01199			77.2	3628.16	3676.14	3584.95	22945.1	22548.2	21563.6
	77.4	3176.92	3235.23	3250.01	31930	22270.4	15922		23374.1		0.36014	0.305168	0.302923		-0.0132202	-0.015207	-0.015972	-0.0147997			77.4	4068.54	3326.07	3239.15	22129.5	21426.4	21797.8	21784.5			0.152339	0.13743	0.145306			-0.0118575	-0.0114913	-0.0119728	-0.0117739			77.4	3623.26	3671.77	3579.78	22857.7	22456.2	21479.2
	77.6	3174.48	3232.76	3247.53	31805.3	22156.1	15842.7		23268		0.357496	0.302126	0.299729		-0.0134946	-0.0151821	-0.0160434	-0.0149067			77.6	4058.95	3322.19	3237.61	22017.6	21318	21684.9	21673.5			0.149967	0.135132	0.142911			-0.0118803	-0.0114696	-0.0120008	-0.0117836			77.6	3618.49	3667.83	3574.94	22770.7	22366.8	21394.4
	77.8	3172.17	3230.29	3244.82	31678	22042	15763.1		23161		0.354797	0.29909	0.29652		-0.013495	-0.0152468	-0.0160346	-0.0149255			77.8	4049.42	3318.45	3236.07	21905.6	21209.8	21571.7	21562.3			0.147591	0.132838	0.140511			-0.0119174	-0.0114815	-0.0118244	-0.0117411			77.8	3613.62	3664.17	3570.65	22684.1	22277.2	21310.7
	78	3169.59	3227.62	3241.87	31550.7	21927.3	15683.6		23053.9		0.352098	0.29604	0.293313		-0.0139009	-0.0151636	-0.0162936	-0.0151194			78	4040.27	3314.67	3234.96	21793.2	21101.5	21460.1	21451.6			0.145208	0.130542	0.138146			-0.012152	-0.0116097	-0.0117373	-0.011833			78	3608.4	3660.26	3566.73	22596.1	22187.1	21225.2
	78.2	3166.94	3224.93	3239.02	31419.6	21813.3	15602.7		22945.2		0.349318	0.293008	0.290055		-0.013895	-0.0151871	-0.0161232	-0.0150684			78.2	4031.18	3310.97	3233.62	21678.5	20992	21349.4	21340			0.142777	0.12822	0.135799			-0.0122478	-0.011631	-0.0119063	-0.0119284			78.2	3603.5	3656.51	3563.28	22506.9	22097	21138.8
	78.4	3164.45	3222.23	3236.5	31288.5	21699.1	15522.8		22836.8		0.346539	0.28997	0.28683		-0.0140787	-0.0151779	-0.0161802	-0.0151456			78.4	4022.68	3307.25	3232.12	21563	20882.3	21237.1	21227.5			0.140328	0.125893	0.133417			-0.0124865	-0.0118813	-0.0118991	-0.012089			78.4	3598.69	3653.04	3560.49	22419.8	22009.5	21053.4
	78.6	3161.89	3219.64	3233.65	31155.7	21585	15442.5		22727.7		0.343723	0.286935	0.283594		-0.0140368	-0.0150773	-0.0160518	-0.0150553			78.6	4014.39	3303.86	3230.75	21445.2	20770.2	21124.9	21113.4			0.13783	0.123517	0.131038			-0.0122476	-0.0117773	-0.0118043	-0.0119431			78.6	3593.96	3649.69	3557.93	22332.2	21920.3	20967.7
	78.8	3159.38	3217.15	3230.76	31023.3	21471.7	15362.9		22619.3		0.340916	0.283919	0.280384		-0.0141025	-0.0150881	-0.0159329	-0.0150411			78.8	4006.66	3300.43	3229.27	21329.7	20659.1	21013.5	21000.8			0.135381	0.121162	0.128677			-0.0122826	-0.0118456	-0.012043	-0.0120571			78.8	3589.57	3646.31	3555.33	22242.9	21830.7	20879.1
	79	3157.04	3214.77	3227.7	30890.3	21358.2	15283.8		22510.8		0.338096	0.280902	0.277197		-0.0139326	-0.0149652	-0.0154575	-0.0147851			79	3998.85	3297.1	3227.56	21213.9	20547.4	20899.9	20887.1			0.132924	0.118793	0.126268			-0.0123208	-0.0118528	-0.0121818	-0.0121185			79	3585.85	3643.21	3552.78	22155	21742	20791.2
	79.2	3154.72	3212.28	3224.42	30758.9	21245.7	15207.1		22403.9		0.335309	0.277909	0.274105		-0.0139598	-0.0146652	-0.0152312	-0.0146187			79.2	3990.76	3293.75	3225.93	21097.6	20435.6	20785	20772.7			0.13046	0.116422	0.123832			-0.0122866	-0.011812	-0.0118721	-0.0119902			79.2	3581.91	3640.16	3549.97	22067.3	21653.3	20704.9
	79.4	3152.47	3209.82	3220.85	30627.2	21135.4	15131.6		22298.1		0.332517	0.274976	0.271059		-0.0141109	-0.0146303	-0.0151163	-0.0146191			79.4	3982.29	3290.32	3224.65	20981.7	20324.1	20673	20659.6			0.128003	0.11406	0.121457			-0.0121089	-0.0116415	-0.0119299	-0.0118934			79.4	3578.07	3637.01	3546.85	21978.3	21561.6	20616.8
	79.6	3150.24	3207.39	3217.77	30494.1	21025.4	15056.6		22192		0.329695	0.27205	0.268036		-0.0140372	-0.014519	-0.0149215	-0.0144926			79.6	3973.85	3286.95	3223.24	20867.5	20214.3	20560.5	20547.5			0.125581	0.111731	0.119071			-0.0123136	-0.0116157	-0.0118512	-0.0119268			79.6	3574.37	3634.09	3543.85	21889.6	21470.4	20528.5
	79.8	3148.03	3205.32	3214.98	30361.7	20916.3	14982.6		22086.8		0.326887	0.269146	0.265052		-0.0145253	-0.0143859	-0.0147827	-0.0145646			79.8	3965.14	3283.78	3221.92	20751.4	20104.8	20448.7	20435			0.123118	0.109408	0.116701			-0.0120649	-0.0113264	-0.0113015	-0.0115642			79.8	3570.72	3631.5	3541.02	21802.2	21377.6	20441.4
	80	3146.21	3203.37	3212.85	30224.7	20808.1	14909.2		21980.7		0.323982	0.266269	0.262095		-0.0147637	-0.0145524	-0.014847	-0.0147211			80	3956.61	3280.94	3220.57	20637.6	19997.9	20342.1	20325.9			0.120705	0.107143	0.114441			-0.0118753	-0.011134	-0.0110346	-0.011348			80	3567.17	3628.55	3538.18	21714.7	21285.2	20354.5
	80.2	3144.52	3201.54	3210.98	30085.4	20698.7	14835.6		21873.2		0.32103	0.263358	0.259126		-0.0153042	-0.0147457	-0.0151831	-0.0150777			80.2	3948.57	3277.93	3219.35	20525.6	19892.9	20238	20218.8			0.11833	0.104916	0.112234			-0.011834	-0.0110589	-0.0112446	-0.0113792			80.2	3563.78	3625.97	3535.46	21626.8	21191.8	20265.8
	80.4	3142.84	3200.01	3209.39	29941	20587.8	14760.2		21763		0.317969	0.260409	0.256089		-0.01519	-0.0146095	-0.0151238	-0.0149745			80.4	3941.16	3275.1	3217.92	20413.9	19788.6	20132	20111.5			0.115964	0.102704	0.109985			-0.0119338	-0.0110686	-0.0110084	-0.0113369			80.4	3560.56	3623.36	3532.73	21539.4	21100.4	20177.8
	80.6	3141.05	3198.52	3207.77	29797.8	20478	14685.2		21653.7		0.314931	0.257487	0.253064		-0.0154487	-0.0145933	-0.0151815	-0.0150745			80.6	3933.66	3272	3216.87	20301.4	19684.2	20028.1	20004.6			0.113577	0.100491	0.107783			-0.0119308	-0.0112323	-0.0111666	-0.0114432			80.6	3557.21	3620.56	3530.07	21450.6	21007.3	20089.6
	80.8	3139.45	3196.78	3206.23	29652	20368.3	14609.9		21543.4		0.311841	0.254568	0.250028		-0.0147349	-0.0142964	-0.0151433	-0.0147249			80.8	3926.27	3268.74	3215.72	20188.8	19578.2	19922.8	19896.6			0.111191	0.0982441	0.10555			-0.0121821	-0.011676	-0.011745	-0.0118677			80.8	3553.87	3617.47	3527.6	21360.8	20916.5	20002.5
	81	3137.51	3194.91	3204.37	29513.1	20260.8	14534.8		21436.2		0.308894	0.251709	0.246999		-0.0149958	-0.0139789	-0.0151001	-0.0146916			81	3918.8	3265.57	3214.58	20073.9	19468.1	19812	19784.7			0.108754	0.0959089	0.103201			-0.0122697	-0.0119153	-0.0121092	-0.0120981			81	3550.58	3614.96	3525.46	21271.3	20825.2	19914.9
	81.2	3135.82	3193.27	3202.49	29371.6	20155.7	14459.9		21329.1		0.305895	0.248913	0.243979		-0.0143317	-0.0136903	-0.0145876	-0.0142032			81.2	3911.32	3263.01	3213.42	19958.2	19355.7	19697.8	19670.6			0.1063	0.0935259	0.100779			-0.0124974	-0.0122491	-0.0121498	-0.0122988			81.2	3547.59	3612.21	3523.35	21180.8	20735.1	19828.3
	81.4	3134.16	3191.31	3200.59	29236.4	20052.8	14387.5		21225.6		0.303029	0.246175	0.241062		-0.0144633	-0.0135422	-0.0144666	-0.0141574			81.4	3903.19	3260.47	3212.03	19840.3	19240.2	19583.2	19554.6			0.103801	0.091076	0.0983492			-0.0124915	-0.0122399	-0.0123818	-0.0123711			81.4	3544.78	3609.63	3521.32	21089.1	20643.6	19742
	81.6	3132.94	3189.55	3198.7	29100	19950.9	14315.7		21122.2		0.300136	0.243467	0.238168		-0.01451	-0.0135453	-0.0144098	-0.014155			81.6	3895.29	3258.26	3210.38	19722.5	19124.7	19466.4	19437.9			0.101302	0.0886281	0.0958728			-0.0123946	-0.0120969	-0.0123277	-0.0122731			81.6	3542.39	3607.15	3519.47	20998.7	20553.9	19656.3
	81.8	3131.52	3187.94	3196.88	28963.1	19849.1	14244.2		21018.8		0.297234	0.240758	0.235287		-0.0152589	-0.0138852	-0.0145602	-0.0145681			81.8	3887.37	3256.42	3208.89	19605.6	19010.6	19350.1	19322.1			0.0988236	0.0862087	0.0934073			-0.0121307	-0.0116955	-0.0118406	-0.0118889			81.8	3540.34	3604.84	3517.48	20909.3	20463.4	19570
	82	3130.4	3186.24	3195.1	28819.2	19744.7	14172		20912		0.294182	0.237981	0.232375		-0.0150406	-0.0138986	-0.0146009	-0.0145134			82	3879.7	3254.29	3207.67	19491.2	18900.3	19238.4	19210			0.0963974	0.0838696	0.0910392			-0.0120888	-0.0115652	-0.0115035	-0.0117192			82	3538.08	3602.52	3515.39	20817.9	20370.7	19484
	82.2	3129.04	3184.52	3193.45	28677.3	19640.2	14099.6		20805.7		0.291174	0.235201	0.229454		-0.0159884	-0.0140814	-0.0149832	-0.0150177			82.2	3872.21	3251.67	3206.52	19377.1	18791.2	19129.9	19099.4			0.0939797	0.0815565	0.0887384			-0.0117244	-0.0112357	-0.0113025	-0.0114209			82.2	3535.73	3600.52	3513.42	20727.2	20276.7	19397.1
	82.4	3127.52	3183.27	3191.85	28526.5	19534.3	14025.2		20695.4		0.287976	0.232385	0.226458		-0.0162791	-0.0143035	-0.0151242	-0.0152356			82.4	3865.31	3249.29	3206.02	19266.5	18685.2	19023.3	18991.7			0.0916348	0.0793094	0.0864779			-0.0114577	-0.0111573	-0.0111665	-0.0112605			82.4	3533.22	3598.54	3511.93	20638.4	20184	19310.3
	82.6	3125.79	3181.74	3190.54	28373	19426.8	13950.2		20583.3		0.28472	0.229524	0.223433		-0.0163787	-0.0141022	-0.0151891	-0.0152233			82.6	3858.7	3247.05	3205.65	19158.5	18580	18918	18885.5			0.0893432	0.0770779	0.0842446			-0.0112211	-0.0109636	-0.0108441	-0.0110096			82.6	3530.68	3596.73	3510.34	20548.7	20090.8	19224
	82.8	3124.26	3180.09	3189.03	28218.5	19320.8	13874.9		20471.4		0.281445	0.226704	0.220395		-0.0163604	-0.0138225	-0.015116	-0.0150997			82.8	3852.37	3244.73	3205.52	19052.6	18476.6	18815.7	18781.6			0.087099	0.0748852	0.0820758			-0.0112847	-0.0109441	-0.0110288	-0.0110859			82.8	3528.08	3595.15	3508.69	20457.8	19997.8	19137.3
	83	3122.66	3178.78	3187.43	28064.2	19216.8	13799.9		20360.3		0.278173	0.223939	0.217372		-0.0168868	-0.0139034	-0.015231	-0.0153404			83	3845.96	3242.6	3205.11	18946.2	18373.3	18711.7	18677.1			0.0848421	0.0726964	0.0798701			-0.011189	-0.0108534	-0.0110539	-0.0110321			83	3525.65	3593.6	3507.28	20367.1	19906.3	19050
	83.2	3121	3177.35	3185.73	27904.9	19112.3	13724.3		20247.2		0.274795	0.221158	0.214326		-0.0165476	-0.0136758	-0.0150158	-0.0150797			83.2	3839.3	3241.24	3204.73	18840.6	18271	18607.4	18573			0.0826043	0.0705257	0.0776593			-0.0111296	-0.0106642	-0.0109106	-0.0109015			83.2	3523.17	3591.77	3505.88	20277.1	19815.6	18962.7
	83.4	3119.87	3175.58	3184.21	27748.8	19009.5	13649.8		20136		0.271486	0.218423	0.211322		-0.0164427	-0.0135579	-0.0149319	-0.0149775			83.4	3832.72	3239.91	3204.25	18735.7	18170.4	18504.5	18470.2			0.0803783	0.0683929	0.0754772			-0.0111446	-0.0105123	-0.0106913	-0.0107828			83.4	3520.94	3589.99	3504.07	20185.2	19722.6	18874.4
	83.6	3118.54	3174.14	3182.31	27593.7	18907.6	13575.7		20025.7		0.268197	0.215712	0.208336		-0.016483	-0.0137031	-0.0147558	-0.0149807			83.6	3825.92	3238.75	3203.75	18630.5	18071.2	18403.7	18368.5			0.0781494	0.0662904	0.0733389			-0.0113676	-0.0104843	-0.0107837	-0.0108785			83.6	3518.5	3587.89	3502.29	20093.5	19628.3	18784.9
	83.8	3117.32	3172.92	3180.69	27438.2	18804.5	13502.5		19915.1		0.264901	0.212971	0.205385		-0.0164749	-0.013744	-0.0146646	-0.0149611			83.8	3819.25	3237.74	3203.02	18523.3	17972.3	18301.9	18265.9			0.0758759	0.0641936	0.0711822			-0.0112192	-0.0103934	-0.0105458	-0.0107195			83.8	3515.99	3585.42	3500.72	20002.2	19533.9	18695.1
	84	3115.88	3171.85	3179.67	27282.8	18701.2	13429.8		19804.6		0.261606	0.210222	0.202452		-0.016149	-0.0135798	-0.0143561	-0.014695			84	3812.96	3237.17	3202.74	18417.5	17874.3	18202.5	18164.7			0.0736321	0.0621149	0.069073			-0.0111842	-0.0103943	-0.0105139	-0.0106974			84	3513.69	3582.59	3499.01	19911.7	19439.9	18605.1
	84.2	3114.75	3171.01	3178.73	27130.5	18599.1	13358.6		19696		0.258376	0.207506	0.199581		-0.016025	-0.0135656	-0.01432	-0.0146369			84.2	3807.3	3236.24	3202.25	18312	17776.3	18103.3	18063.8			0.0713952	0.060036	0.0669702			-0.0111142	-0.0104499	-0.0105108	-0.0106916			84.2	3511.65	3579.62	3497.41	19820	19345.6	18516.1
	84.4	3113.18	3170.37	3177.66	26979.3	18497.1	13287.5		19588		0.255171	0.204793	0.196717		-0.0159747	-0.0132715	-0.0140718	-0.0144393			84.4	3801.78	3235.34	3201.53	18207.1	17677.7	18004.1	17963			0.0691724	0.057946	0.0648681			-0.0112042	-0.0106313	-0.0106712	-0.0108356			84.4	3509.69	3576.48	3496.04	19728.7	19252.6	18427.2
	84.6	3112.08	3169.56	3176.65	26828.6	18397.3	13217.7		19481.2		0.251976	0.202139	0.193902		-0.0160314	-0.0130681	-0.0139672	-0.0143556			84.6	3796.49	3234.29	3200.87	18101.5	17577.4	17903.5	17860.8			0.0669316	0.0558198	0.0627338			-0.0110032	-0.0106726	-0.0107136	-0.0107965			84.6	3508.15	3573.48	3494.94	19635.8	19160.3	18337.4
	84.8	3110.91	3168.63	3175.48	26677.4	18299.1	13148.4		19375		0.24877	0.199525	0.191109		-0.0159193	-0.012958	-0.0138488	-0.014242			84.8	3791.38	3233.25	3200.5	17997.7	17476.7	17802.4	17758.9			0.0647309	0.0536853	0.0605911			-0.0110084	-0.0107489	-0.010828	-0.0108618			84.8	3506.72	3570.69	3494.04	19542.4	19067.4	18247.7
	85	3110.17	3167.45	3173.79	26527.3	18201.6	13079.7		19269.5		0.245586	0.196934	0.188339		-0.0158004	-0.0129491	-0.013754	-0.0141679			85	3786.18	3231.94	3199.94	17893.8	17375.3	17700.3	17656.5			0.0625292	0.0515355	0.0584255			-0.0110348	-0.0105824	-0.010779	-0.0107987			85	3505.54	3568.2	3493.27	19448.3	18973.3	18158
	85.2	3109.35	3166.26	3172.22	26378.2	18104.3	13011.5		19164.7		0.242426	0.194344	0.185588		-0.0159268	-0.0130199	-0.013701	-0.0142159			85.2	3780.69	3230.72	3199.69	17789.8	17275.5	17598.6	17554.6			0.0603223	0.049419	0.0562697			-0.0113156	-0.0107512	-0.0109899	-0.0110189			85.2	3504.48	3566.13	3492.32	19355.1	18880.2	18067.8
	85.4	3108.83	3165.06	3170.76	26228	18006.4	12943.5		19059.3		0.23924	0.19174	0.182848		-0.0163604	-0.0133134	-0.0138717	-0.0145152			85.4	3775.01	3229.36	3199.67	17683	17174.1	17495	17450.7			0.0580592	0.0472688	0.0540717			-0.0112709	-0.0105934	-0.0109265	-0.0109303			85.4	3503.36	3564.25	3491.25	19262.4	18788	17978.2
	85.6	3107.98	3164.15	3169.59	26073.7	17906.3	12874.7		18951.6		0.235968	0.189077	0.180074		-0.0162728	-0.0132636	-0.0138467	-0.0144611			85.6	3769.52	3228.19	3199.87	17576.7	17074.2	17391.9	17347.6			0.055805	0.0451501	0.0518864			-0.0111765	-0.0106294	-0.0108151	-0.0108737			85.6	3502.27	3562.42	3489.71	19172.3	18696.4	17890.7
	85.8	3107.13	3163.21	3168.57	25920.2	17806.6	12806		18844.3		0.232714	0.186424	0.177305		-0.0164345	-0.013276	-0.0137713	-0.0144939			85.8	3764.06	3227	3199.88	17471.3	16973.9	17289.9	17245			0.0535697	0.0430242	0.0497234			-0.0111469	-0.0108096	-0.0109803	-0.0109789			85.8	3501.31	3560.6	3487.56	19082.1	18605.2	17802.9
	86	3106.04	3162.39	3167.85	25765.2	17706.7	12737.7		18736.5		0.229427	0.183769	0.17455		-0.0167397	-0.0132185	-0.0138105	-0.0145896			86	3758.81	3225.83	3199.93	17366.1	16872	17186.3	17141.5			0.0513403	0.0408623	0.0475273			-0.0108421	-0.0109181	-0.0110339	-0.0109314			86	3499.9	3558.55	3485.09	18991.8	18514.1	17715.1
	86.2	3105	3161.37	3166.99	25607.3	17607.4	12669.2		18627.9		0.226079	0.181125	0.171788		-0.0168491	-0.0131053	-0.0136334	-0.0145293			86.2	3753.94	3224.5	3199.85	17263.9	16769	17082.2	17038.4			0.0491719	0.0386786	0.0453205			-0.010463	-0.0106764	-0.0109425	-0.010694			86.2	3498.44	3556.27	3482.36	18900.8	18422.3	17626.7
	86.4	3103.89	3160.41	3165.97	25448.3	17508.8	12601.5		18519.6		0.222709	0.178504	0.169061		-0.0162978	-0.0127881	-0.0134219	-0.0141693			86.4	3749.34	3223.2	3199.59	17165.2	16668.3	16979	16937.5			0.0470793	0.0365434	0.0431321			-0.0102753	-0.0107597	-0.0110096	-0.0106815			86.4	3497.21	3553.81	3479.71	18809.5	18328.9	17538.1
	86.6	3102.81	3159.28	3164.8	25294.6	17412.7	12534.9		18414.1		0.219449	0.175947	0.166377		-0.0163403	-0.0128465	-0.0133572	-0.0141814			86.6	3744.83	3221.68	3199.02	17068.3	16566.8	16875.2	16836.7			0.0450242	0.0343914	0.0409301			-0.0104505	-0.0108627	-0.0111953	-0.0108361			86.6	3495.83	3550.95	3477.22	18715	18233.9	17448.1
	86.8	3101.75	3158.54	3163.71	25140.5	17316.1	12468.7		18308.4		0.216181	0.173378	0.163706		-0.0161303	-0.0126925	-0.0132172	-0.0140133			86.8	3739.93	3219.91	3198.48	16969.7	16464.3	16769.6	16734.5			0.0429341	0.0322189	0.0386911			-0.0104176	-0.0104801	-0.0108247	-0.0105741			86.8	3494.34	3547.73	3475.05	18619.9	18137.8	17358.6
	87	3100.83	3157.89	3162.5	24988.3	17220.7	12403.1		18204		0.212955	0.170839	0.161062		-0.0160451	-0.012616	-0.0131541	-0.0139384			87	3735.07	3218.21	3197.72	16871.4	16365.5	16667.5	16634.8			0.0408506	0.0301229	0.0365261			-0.0105896	-0.0102689	-0.0106173	-0.0104919			87	3493.19	3544.71	3472.94	18525.7	18042.6	17269.8
	87.2	3099.98	3157.48	3161.61	24837	17125.8	12337.9		18100.2		0.209746	0.168316	0.158431		-0.0157065	-0.0123079	-0.0129729	-0.0136624			87.2	3730.25	3216.59	3196.87	16771.5	16268.6	16567.3	16535.8			0.0387327	0.0280691	0.0344027			-0.010727	-0.0103284	-0.0105194	-0.0105249			87.2	3491.85	3541.47	3471.17	18431	17947.3	17181.9
	87.4	3099.17	3156.94	3161.22	24688.8	17033.3	12273.5		17998.5		0.206605	0.165854	0.155837		-0.0160228	-0.0124854	-0.0130218	-0.0138434			87.4	3725.3	3214.97	3195.91	16670.3	16171.2	16468.1	16436.5			0.0365873	0.0260034	0.0322988			-0.0107382	-0.0102799	-0.0104618	-0.0104933			87.4	3490.35	3538.54	3469.26	18336	17852.5	17094.1
	87.6	3098.55	3156.32	3161.26	24537.7	16939.4	12208.9		17895.3		0.2034	0.163357	0.153232		-0.0159441	-0.01233	-0.0128666	-0.0137136			87.6	3720.35	3213.48	3195.16	16569.1	16074.2	16369.4	16337.6			0.0344396	0.0239474	0.0302064			-0.0105909	-0.00991614	-0.0102846	-0.0102639			87.6	3488.97	3535.94	3467.41	18242.9	17759.1	17006.9
	87.8	3097.86	3155.38	3161.51	24387.3	16846.7	12145.1		17793		0.200212	0.160891	0.150659		-0.0160344	-0.0122838	-0.0128865	-0.0137349			87.8	3716.17	3212.33	3194.41	16469.2	15980.7	16272.4	16240.7			0.0323215	0.0219642	0.0281495			-0.0105529	-0.00997925	-0.010393	-0.0103084			87.8	3487.75	3533.92	3465.47	18150.8	17666.9	16919.1
	88	3097.14	3154.4	3161.89	24236.1	16754.3	12081.1		17690.5		0.197005	0.158434	0.148082		-0.0160407	-0.0123562	-0.0128033	-0.0137334			88	3712	3211.27	3193.94	16369.6	15886.6	16174.4	16143.5			0.0302109	0.0199684	0.0260709			-0.0106862	-0.0102127	-0.0106313	-0.0105101			88	3486.56	3531.98	3463.9	18057.5	17574.2	16830.5
	88.2	3096.11	3153.08	3162.34	24084.8	16661.4	12017.6		17587.9		0.193797	0.155963	0.145521		-0.0166417	-0.0127938	-0.0131766	-0.014204			88.2	3707.59	3210.39	3193.77	16268.8	15790.2	16074.1	16044.4			0.0280736	0.0179258	0.0239446			-0.0108353	-0.010307	-0.0108404	-0.0106609			88.2	3485.74	3530.29	3462.74	17963.6	17481.1	16741.3
	88.4	3095.02	3151.99	3162.27	23927.8	16565.3	11952.3		17481.8		0.190468	0.153404	0.142886		-0.0167511	-0.0128004	-0.013233	-0.0142615			88.4	3703.61	3209.86	3193.86	16166.6	15693	15971.8	15943.8			0.0259066	0.0158644	0.0217766			-0.0108811	-0.0100166	-0.0106881	-0.0105286			88.4	3485.04	3528.22	3461.48	17867.2	17386.3	16650.3
	88.6	3093.97	3151.08	3161.84	23769.8	16469	11886.6		17375.1		0.187118	0.150844	0.140239		-0.0171466	-0.0131959	-0.0137181	-0.0146868			88.6	3699.73	3209.47	3194.01	16064	15598.5	15871	15844.5			0.0237304	0.0138611	0.0196389			-0.0112072	-0.010369	-0.0108681	-0.0108148			88.6	3484.71	3526.34	3460.38	17768.4	17288.9	16556.9
	88.8	3093.18	3150.29	3161.05	23608	16369.8	11818.5		17265.5		0.183689	0.148205	0.137496		-0.0177888	-0.0137826	-0.0142035	-0.0152583			88.8	3695.43	3209.05	3194.3	15958.3	15500.7	15768.5	15742.5			0.0214889	0.0117873	0.0174653			-0.0115888	-0.0106688	-0.0111747	-0.0111441			88.8	3484.35	3524.11	3459.75	17665.7	17188	16461
	89	3092.33	3149.46	3160.36	23440.2	16266.2	11748.1		17151.5		0.180131	0.145449	0.134655		-0.0182017	-0.0140139	-0.0145522	-0.0155893			89	3691.22	3208.33	3194.69	15849	15400.1	15663.1	15637.4			0.0191712	0.00965356	0.0152304			-0.0116574	-0.0107635	-0.0112876	-0.0112362			89	3483.8	3521.51	3458.85	17559.4	17082.9	16361.8
	89.2	3091.9	3149.06	3159.45	23268.6	16160.8	11675.9		17035.1		0.176491	0.142646	0.131744		-0.0183218	-0.0142441	-0.0147893	-0.0157851			89.2	3687.2	3207.65	3194.75	15739	15298.6	15556.6	15531.4			0.0168397	0.00750086	0.0129729			-0.0119177	-0.0110302	-0.0113391	-0.011429			89.2	3482.92	3519.1	3457.56	17450.3	16974.9	16259.5
	89.4	3091.59	3148.59	3158.9	23095.7	16053.7	11602.5		16917.3		0.172826	0.139797	0.128787		-0.0182483	-0.0140697	-0.0146132	-0.0156437			89.4	3682.97	3206.62	3194.72	15626.6	15194.5	15449.7	15423.6			0.0144561	0.00529483	0.010705			-0.0116791	-0.0113782	-0.0115867	-0.011548			89.4	3481.46	3517.12	3456.8	17340.2	16865.7	16154.8
	89.6	3091.35	3147.74	3158.36	22923.6	15947.9	11530		16800.5		0.169177	0.136983	0.125864		-0.0184813	-0.0141957	-0.0147181	-0.0157984			89.6	3679.02	3206.07	3193.74	15516.4	15087.2	15340.4	15314.7			0.0121203	0.00301919	0.00838769			-0.0118108	-0.0114741	-0.0116846	-0.0116565			89.6	3479.17	3515.89	3456.13	17231.1	16757.5	16050.8
	89.8	3091.12	3147.13	3157.98	22749.3	15841.2	11457		16682.5		0.16548	0.134144	0.12292		-0.0174756	-0.0131335	-0.0136592	-0.0147561			89.8	3675.08	3205.37	3192.74	15405	14979	15230.2	15204.7			0.00975814	0.000724373	0.00605078			-0.0105448	-0.0112809	-0.011428	-0.0110846			89.8	3476.68	3514.75	3455.17	17121.1	16648.5	15945.4
	90	3091.01	3145.42	3157.5	22584.4	15742.5	11389.3		16572.1		0.161985	0.131517	0.120188		-0.809926	-0.657586	-0.600942	-0.689485			90	3672.04	3206.2	3189.72	15305.5	14872.5	15122.4	15100.2			0.00764918	-0.00153181	0.00376518			#REF!	0.00765906	-0.0188259	#REF!			90	3473.24	3515.96	3455.03	17018.6	16546.3	15845.5
					62107.4	48391	33212.8																		48616.9	48871.4	48881.4																			33405.7	32347.8	30168.8
					14944.8	10798.4	8408																		6729.47	6298.98	6502.34																			6291.49	6568.72	6749.17
[truncated: 8 more columns]

## Sheet: Sfig.1c
Sfig. 1c
Methylation activity of MET1MTase measured under various temperature conditions (37, 30, 25, and 20ºC) by in vitro DNA methylation assay
Metyhlation rates were calculated based on the calibration curve.
n=1											Michaelis-Menten curve of metylation rate (mol/h/mol)
Temperature (ºC)	DNA concentration (μM)	RLU (Relative Light Unit)	SAH concentration (μM)	Metylation rate (mol/h/mol)							[DNA] (μM)	37	30	25	20
37	10	924000	0.416476	4.16476							0	0	0	0	0
	5	640400	0.284347	2.84347							0.01001	0.00522	0.04055	0.03834	0.03348
	2.5	479200	0.209244	2.09244							0.02002	0.01044	0.0806	0.07618	0.06643
	1.25	358100	0.152823	1.52823							0.03003	0.01565	0.12016	0.11351	0.09888
	0.625	275700	0.114433	1.14433							0.04004	0.02085	0.15924	0.15034	0.13083
	0.3125	248300	0.101667	1.01667							0.05005	0.02605	0.19784	0.1867	0.1623
	0.15625	225600	0.0910913	0.910913							0.06006	0.03124	0.23598	0.22258	0.19328
	0	220300	0.088622	0.88622							0.07007	0.03643	0.27366	0.258	0.22381
30	10	1413000	0.644301	6.44301							0.08008	0.04161	0.3109	0.29297	0.25388
	5	1276000	0.580473	5.80473							0.09009	0.04678	0.34769	0.32749	0.28351
	2.5	1058000	0.478906	4.78906							0.1001	0.05195	0.38405	0.36157	0.3127
	1.25	828300	0.371889	3.71889							0.11011	0.05711	0.41998	0.39522	0.34147
	0.625	592700	0.262123	2.62123							0.12012	0.06226	0.4555	0.42846	0.36983
	0.3125	398500	0.171645	1.71645							0.13013	0.06741	0.49061	0.46127	0.39777
	0.15625	291600	0.121841	1.21841							0.14014	0.07255	0.52531	0.49369	0.42532
	0	191000	0.0749711	0.749711							0.15015	0.07769	0.55961	0.5257	0.45248
25	10	1261000	0.573484	5.73484							0.15625	0.08082	0.58033	0.54502	0.46884
	5	1180000	0.535746	5.35746							0.16016	0.08282	0.59353	0.55733	0.47926
	2.5	982600	0.443778	4.43778							0.17017	0.08794	0.62706	0.58857	0.50567
	1.25	776600	0.347802	3.47802							0.18018	0.09306	0.66022	0.61943	0.53171
	0.625	568500	0.250848	2.50848							0.19019	0.09817	0.69301	0.64992	0.55739
	0.3125	383600	0.164703	1.64703							0.2002	0.10328	0.72543	0.68005	0.58272
	0.15625	273000	0.113175	1.13175							0.21021	0.10838	0.75749	0.70982	0.60771
	0	191300	0.0751109	0.751109							0.22022	0.11347	0.7892	0.73925	0.63236
20	10	980700	0.442892	4.42892							0.23023	0.11856	0.82057	0.76833	0.65668
	5	951600	0.429335	4.29335							0.24024	0.12364	0.85159	0.79706	0.68068
	2.5	841100	0.377853	3.77853							0.25025	0.12872	0.88228	0.82547	0.70436
	1.25	615000	0.272513	2.72513							0.26026	0.13379	0.91264	0.85355	0.72774
	0.625	480400	0.209803	2.09803							0.27027	0.13885	0.94267	0.88131	0.7508
	0.3125	346300	0.147325	1.47325							0.28028	0.14391	0.97238	0.90875	0.77357
	0.15625	278300	0.115644	1.15644							0.29029	0.14896	1.00178	0.93589	0.79605
	0	165500	0.0630907	0.630907							0.3003	0.15401	1.03087	0.96271	0.81824
											0.31031	0.15905	1.05966	0.98924	0.84014
Calibration curve	SAH concentration (μM)	RLU (Relative Light Unit)	RLU-RLU(SAH=0 μM)								0.3125	0.16015	1.06592	0.995	0.8449
	1	2353000	2130800								0.32032	0.16408	1.08814	1.01547	0.86177
	0.5	1405000	1182800								0.33033	0.16911	1.11634	1.04141	0.88313
	0.2	698300	476100								0.34034	0.17414	1.14424	1.06707	0.90423
	0.1	446500	224300								0.35035	0.17915	1.17185	1.09245	0.92506
	0	222200	0								0.36036	0.18416	1.19918	1.11755	0.94563
											0.37037	0.18917	1.22624	1.14238	0.96596
n=2											0.38038	0.19417	1.25302	1.16694	0.98604
Temperature (ºC)	DNA concentration (μM)	RLU (Relative Light Unit)	SAH concentration (μM)	Metylation rate (mol/h/mol)							0.39039	0.19916	1.27953	1.19123	1.00587
37	10	844500	0.371759	3.71759							0.4004	0.20415	1.30578	1.21527	1.02547
	5	577700	0.248604	2.48604							0.41041	0.20913	1.33176	1.23906	1.04483
	2.5	407600	0.170086	1.70086							0.42042	0.2141	1.35749	1.26259	1.06396
	1.25	299600	0.120233	1.20233							0.43043	0.21907	1.38297	1.28588	1.08287
	0.625	245900	0.0954452	0.954452							0.44044	0.22404	1.40819	1.30893	1.10155
	0.3125	212200	0.0798893	0.798893							0.45045	0.229	1.43317	1.33173	1.12002
	0.15625	196600	0.0726883	0.726883							0.46046	0.23395	1.45791	1.3543	1.13827
	0	193700	0.0713497	0.713497							0.47047	0.2389	1.48241	1.37664	1.15631
30	10	1351000	0.605559	6.05559							0.48048	0.24384	1.50667	1.39875	1.17415
	5	1233000	0.551091	5.51091							0.49049	0.24877	1.5307	1.42064	1.19178
	2.5	1049000	0.466156	4.66156							0.5005	0.2537	1.5545	1.4423	1.20922
	1.25	803800	0.352972	3.52972							0.51051	0.25863	1.57808	1.46375	1.22645
	0.625	549700	0.235679	2.35679							0.52052	0.26355	1.60143	1.48498	1.2435
	0.3125	395500	0.164501	1.64501							0.53053	0.26846	1.62456	1.506	1.26035
	0.15625	295100	0.118156	1.18156							0.54054	0.27336	1.64748	1.52681	1.27702
	0	197300	0.0730114	0.730114							0.55055	0.27827	1.67019	1.54742	1.2935
25	10	1194000	0.533088	5.33088							0.56056	0.28316	1.69268	1.56782	1.3098
	5	1095000	0.48739	4.8739							0.57057	0.28805	1.71497	1.58803	1.32593
	2.5	970600	0.429967	4.29967							0.58058	0.29294	1.73705	1.60804	1.34188
	1.25	720900	0.314705	3.14705							0.59059	0.29781	1.75893	1.62786	1.35765
	0.625	534200	0.228524	2.28524							0.6006	0.30269	1.78062	1.64748	1.37326
	0.3125	391800	0.162793	1.62793							0.61061	0.30755	1.8021	1.66692	1.3887
	0.15625	299400	0.120141	1.20141							0.62062	0.31242	1.82339	1.68617	1.40398
	0	200300	0.0743962	0.743962							0.625	0.31454	1.83265	1.69453	1.41062
20	10	963800	0.426828	4.26828							0.63063	0.31727	1.8445	1.70524	1.4191
	5	900200	0.39747	3.9747							0.64064	0.32212	1.86541	1.72413	1.43406
	2.5	731900	0.319783	3.19783							0.65065	0.32697	1.88614	1.74284	1.44886
	1.25	644100	0.279254	2.79254							0.66066	0.33181	1.90668	1.76138	1.46351
	0.625	422300	0.176871	1.76871							0.67067	0.33664	1.92704	1.77974	1.47801
	0.3125	336900	0.137451	1.37451							0.68068	0.34147	1.94723	1.79793	1.49236
	0.15625	271800	0.107401	1.07401							0.69069	0.34629	1.96723	1.81596	1.50656
	0	201500	0.0749501	0.749501							0.7007	0.35111	1.98707	1.83382	1.52061
											0.71071	0.35592	2.00673	1.85152	1.53453
											0.72072	0.36073	2.02622	1.86905	1.5483
Calibration curve	SAH concentration (μM)	RLU (Relative Light Unit)	RLU-RLU(SAH=0 μM)								0.73073	0.36553	2.04555	1.88643	1.56194
	1	2376000	2150500								0.74074	0.37032	2.06471	1.90365	1.57544
	0.5	1442000	1216500								0.75075	0.37511	2.08371	1.92072	1.58881
	0.2	712400	486900								0.76076	0.3799	2.10254	1.93763	1.60204
	0.1	466600	241100								0.77077	0.38467	2.12122	1.95439	1.61514
	0	225500	0								0.78078	0.38945	2.13974	1.97101	1.62812
											0.79079	0.39422	2.15811	1.98748	1.64097
											0.8008	0.39898	2.17632	2.0038	1.6537
n=3											0.81081	0.40374	2.19438	2.01998	1.6663
Temperature (ºC)	DNA concentration (μM)	RLU (Relative Light Unit)	SAH concentration (μM)	Metylation rate (mol/h/mol)							0.82082	0.40849	2.21229	2.03602	1.67878
37	10	841400	0.421524	4.21524							0.83083	0.41323	2.23006	2.05192	1.69114
	5	605000	0.294884	2.94884							0.84084	0.41797	2.24767	2.06769	1.70339
	2.5	437700	0.205262	2.05262							0.85085	0.42271	2.26515	2.08332	1.71552
	1.25	304800	0.134067	1.34067							0.86086	0.42744	2.28248	2.09881	1.72753
	0.625	243600	0.101283	1.01283							0.87087	0.43216	2.29968	2.11417	1.73944
	0.3125	214900	0.0859079	0.859079							0.88088	0.43688	2.31673	2.12941	1.75123
	0.15625	204300	0.0802295	0.802295							0.89089	0.4416	2.33365	2.14451	1.76291
	0	183500	0.0690869	0.690869							0.9009	0.4463	2.35043	2.15949	1.77448
30	10	1237000	0.633447	6.33447							0.91091	0.45101	2.36708	2.17434	1.78595
	5	1132000	0.577198	5.77198							0.92092	0.45571	2.38359	2.18907	1.79732
	2.5	962700	0.486504	4.86504							0.93093	0.4604	2.39998	2.20367	1.80858
	1.25	747500	0.371222	3.71222							0.94094	0.46509	2.41623	2.21816	1.81973
	0.625	527400	0.253314	2.53314							0.95095	0.46977	2.43236	2.23252	1.83079
	0.3125	366900	0.167334	1.67334							0.96096	0.47444	2.44837	2.24677	1.84175
	0.15625	276500	0.118907	1.18907							0.97097	0.47911	2.46424	2.2609	1.85261
	0	181100	0.0678013	0.678013							0.98098	0.48378	2.48	2.27492	1.86337
25	10	1122000	0.571841	5.71841							0.99099	0.48844	2.49563	2.28882	1.87404
	5	1050000	0.533271	5.33271							1.001	0.4931	2.51115	2.30261	1.88461
	2.5	891200	0.448202	4.48202							1.01101	0.49775	2.52654	2.31629	1.89509
	1.25	691700	0.34133	3.4133							1.02102	0.50239	2.54182	2.32986	1.90548
	0.625	500400	0.23885	2.3885							1.03103	0.50703	2.55698	2.34332	1.91578
	0.3125	354500	0.160692	1.60692							1.04104	0.51167	2.57202	2.35667	1.92598
	0.15625	269600	0.115211	1.15211							1.05105	0.5163	2.58696	2.36992	1.9361
	0	179500	0.0669441	0.669441							1.06106	0.52092	2.60178	2.38307	1.94614
20	10	895400	0.450452	4.50452							1.07107	0.52554	2.61649	2.39611	1.95608
	5	863100	0.433149	4.33149							1.08108	0.53015	2.63109	2.40905	1.96595
	2.5	790000	0.393989	3.93989							1.09109	0.53476	2.64558	2.42189	1.97573
	1.25	645200	0.31642	3.1642							1.1011	0.53936	2.65996	2.43463	1.98542
	0.625	486800	0.231565	2.31565							1.11111	0.54396	2.67424	2.44727	1.99504
	0.3125	351400	0.159031	1.59031							1.12112	0.54856	2.68841	2.45981	2.00457
	0.15625	280600	0.121103	1.21103							1.13113	0.55314	2.70248	2.47226	2.01402
	0	200200	0.0780331	0.780331							1.14114	0.55773	2.71644	2.48461	2.0234
											1.15115	0.5623	2.73031	2.49687	2.0327
Calibration curve	SAH concentration (μM)	RLU (Relative Light Unit)	RLU-RLU(SAH=0 μM)								1.16116	0.56688	2.74407	2.50904	2.04192
	1	2041000	1843300								1.17117	0.57144	2.75774	2.52111	2.05106
	0.5	1306000	1108300								1.18118	0.57601	2.7713	2.53309	2.06013
	0.2	657100	459400								1.19119	0.58056	2.78477	2.54498	2.06913
	0.1	419400	221700								1.2012	0.58512	2.79814	2.55679	2.07805
	0	197700	0								1.21121	0.58966	2.81142	2.5685	2.08691
											1.22122	0.59421	2.8246	2.58013	2.09569
											1.23123	0.59874	2.83769	2.59168	2.1044
											1.24124	0.60327	2.85069	2.60314	2.11304
											1.25	0.60724	2.86199	2.61309	2.12054
Total											1.25125	0.6078	2.8636	2.61451	2.12161
Temperature (ºC)	DNA concentration (μM)	Methylation rate									1.26126	0.61232	2.87642	2.6258	2.13011
37	10	3.269									1.27127	0.61684	2.88914	2.63701	2.13855
	5	1.99592									1.28128	0.62135	2.90178	2.64814	2.14692
	2.5	1.18511									1.29129	0.62586	2.91433	2.65919	2.15523
	1.25	0.59355									1.3013	0.63036	2.9268	2.67016	2.16347
	0.625	0.273673									1.31131	0.63486	2.93918	2.68104	2.17164
	0.3125	0.128019									1.32132	0.63935	2.95147	2.69186	2.17975
	0.15625	0.0498349									1.33133	0.64384	2.96368	2.70259	2.18781
	0	0									1.34134	0.64832	2.97581	2.71325	2.19579
30	10	5.55841									1.35135	0.65279	2.98786	2.72383	2.20372
	5	4.97659									1.36136	0.65727	2.99982	2.73434	2.21159
	2.5	4.05261									1.37137	0.66173	3.0117	2.74478	2.2194
	1.25	2.93433									1.38138	0.6662	3.02351	2.75514	2.22714
	0.625	1.78444									1.39139	0.67065	3.03523	2.76543	2.23483
	0.3125	0.958988									1.4014	0.67511	3.04688	2.77564	2.24247
	0.15625	0.477066									1.41141	0.67955	3.05845	2.78579	2.25004
	0	0									1.42142	0.684	3.06994	2.79587	2.25756
25	10	4.87321									1.43143	0.68843	3.08135	2.80588	2.26502
	5	4.46652									1.44144	0.69287	3.0927	2.81582	2.27243
	2.5	3.68498									1.45145	0.69729	3.10396	2.82569	2.27979
	1.25	2.62462									1.46146	0.70172	3.11516	2.83549	2.28709
	0.625	1.67257									1.47147	0.70613	3.12628	2.84523	2.29433
	0.3125	0.905788									1.48148	0.71055	3.13733	2.8549	2.30152
	0.15625	0.440251									1.49149	0.71496	3.1483	2.86451	2.30867
	0	0									1.5015	0.71936	3.15921	2.87405	2.31575
20	10	3.68033									1.51151	0.72376	3.17004	2.88353	2.32279
	5	3.4796									1.52152	0.72815	3.18081	2.89294	2.32978
	2.5	2.9185									1.53153	0.73254	3.19151	2.90229	2.33672
	1.25	2.17371									1.54154	0.73693	3.20214	2.91158	2.34361
	0.625	1.34055									1.55155	0.7413	3.2127	2.92081	2.35045
	0.3125	0.759111									1.56156	0.74568	3.22319	2.92998	2.35724
	0.15625	0.426914									1.57157	0.75005	3.23362	2.93909	2.36398
	0	0									1.58158	0.75441	3.24399	2.94814	2.37068
											1.59159	0.75877	3.25429	2.95713	2.37732
											1.6016	0.76313	3.26452	2.96606	2.38393
											1.61161	0.76748	3.27469	2.97493	2.39048
											1.62162	0.77183	3.2848	2.98375	2.39699
											1.63163	0.77617	3.29484	2.99251	2.40346
											1.64164	0.78051	3.30482	3.00121	2.40988
											1.65165	0.78484	3.31474	3.00986	2.41626
											1.66166	0.78916	3.3246	3.01845	2.42259
											1.67167	0.79349	3.3344	3.02699	2.42888
											1.68168	0.7978	3.34414	3.03547	2.43513
											1.69169	0.80212	3.35383	3.0439	2.44134
											1.7017	0.80643	3.36345	3.05228	2.4475
											1.71171	0.81073	3.37301	3.06061	2.45362
											1.72172	0.81503	3.38252	3.06888	2.4597
											1.73173	0.81932	3.39197	3.0771	2.46575
											1.74174	0.82361	3.40136	3.08527	2.47175
											1.75175	0.8279	3.4107	3.09339	2.47771
											1.76176	0.83218	3.41998	3.10146	2.48363
											1.77177	0.83646	3.4292	3.10948	2.48951
											1.78178	0.84073	3.43838	3.11745	2.49535
											1.79179	0.84499	3.44749	3.12537	2.50116
											1.8018	0.84926	3.45656	3.13324	2.50693
											1.81181	0.85351	3.46557	3.14107	2.51266
											1.82182	0.85777	3.47453	3.14884	2.51835
											1.83183	0.86201	3.48343	3.15658	2.52401
											1.84184	0.86626	3.49229	3.16426	2.52963
											1.85185	0.8705	3.50109	3.1719	2.53521
											1.86186	0.87473	3.50984	3.17949	2.54076
											1.87187	0.87896	3.51854	3.18704	2.54627
											1.88188	0.88319	3.52719	3.19454	2.55175
											1.89189	0.88741	3.53579	3.202	2.55719
											1.9019	0.89162	3.54435	3.20941	2.5626
											1.91191	0.89584	3.55285	3.21678	2.56797
											1.92192	0.90004	3.56131	3.2241	2.57331
											1.93193	0.90425	3.56971	3.23139	2.57862
											1.94194	0.90845	3.57807	3.23863	2.58389
											1.95195	0.91264	3.58639	3.24583	2.58913
											1.96196	0.91683	3.59465	3.25298	2.59434
											1.97197	0.92101	3.60287	3.2601	2.59952
											1.98198	0.92519	3.61105	3.26717	2.60466
											1.99199	0.92937	3.61918	3.2742	2.60978
											2.002	0.93354	3.62726	3.2812	2.61486
											2.01201	0.93771	3.6353	3.28815	2.61991
											2.02202	0.94187	3.64329	3.29506	2.62493
											2.03203	0.94603	3.65124	3.30194	2.62992
											2.04204	0.95018	3.65915	3.30877	2.63488
											2.05205	0.95433	3.66701	3.31557	2.63981
											2.06206	0.95848	3.67483	3.32232	2.64471
											2.07207	0.96262	3.68261	3.32904	2.64958
											2.08208	0.96675	3.69034	3.33572	2.65442
											2.09209	0.97089	3.69804	3.34237	2.65923
											2.1021	0.97501	3.70569	3.34897	2.66401
											2.11211	0.97914	3.7133	3.35554	2.66877
											2.12212	0.98325	3.72087	3.36208	2.6735
											2.13213	0.98737	3.7284	3.36857	2.67819
											2.14214	0.99148	3.73589	3.37503	2.68287
											2.15215	0.99558	3.74334	3.38146	2.68751
											2.16216	0.99968	3.75075	3.38785	2.69213
											2.17217	1.00378	3.75812	3.3942	2.69672
											2.18218	1.00787	3.76545	3.40053	2.70128
											2.19219	1.01196	3.77274	3.40681	2.70582
											2.2022	1.01605	3.77999	3.41306	2.71033
											2.21221	1.02013	3.78721	3.41928	2.71482
											2.22222	1.0242	3.79439	3.42547	2.71928
											2.23223	1.02827	3.80153	3.43162	2.72371
											2.24224	1.03234	3.80863	3.43773	2.72812
											2.25225	1.0364	3.8157	3.44382	2.7325
											2.26226	1.04046	3.82273	3.44987	2.73686
											2.27227	1.04451	3.82972	3.45589	2.74119
											2.28228	1.04856	3.83668	3.46188	2.7455
											2.29229	1.05261	3.8436	3.46784	2.74979
											2.3023	1.05665	3.85049	3.47376	2.75405
											2.31231	1.06068	3.85734	3.47965	2.75829
											2.32232	1.06472	3.86415	3.48552	2.7625
											2.33233	1.06875	3.87093	3.49135	2.76669
											2.34234	1.07277	3.87768	3.49715	2.77086
											2.35235	1.07679	3.88439	3.50292	2.775
											2.36236	1.08081	3.89107	3.50866	2.77912
											2.37237	1.08482	3.89772	3.51437	2.78322
											2.38238	1.08882	3.90433	3.52005	2.7873
											2.39239	1.09283	3.91091	3.52571	2.79135
											2.4024	1.09683	3.91745	3.53133	2.79538
											2.41241	1.10082	3.92397	3.53692	2.79939
											2.42242	1.10481	3.93045	3.54249	2.80338
											2.43243	1.1088	3.9369	3.54802	2.80735
											2.44244	1.11278	3.94331	3.55353	2.81129
											2.45245	1.11676	3.9497	3.55901	2.81522
											2.46246	1.12073	3.95605	3.56447	2.81912
											2.47247	1.1247	3.96237	3.56989	2.823
											2.48248	1.12867	3.96866	3.57529	2.82686
											2.49249	1.13263	3.97493	3.58066	2.8307
											2.5	1.1356	3.9796	3.58467	2.83357
											2.5025	1.13659	3.98116	3.586	2.83452
											2.51251	1.14054	3.98735	3.59132	2.83832
											2.52252	1.14449	3.99352	3.59661	2.8421
											2.53253	1.14843	3.99966	3.60187	2.84586
											2.54254	1.15237	4.00577	3.60711	2.8496
											2.55255	1.15631	4.01185	3.61232	2.85332
											2.56256	1.16024	4.01791	3.61751	2.85702
											2.57257	1.16417	4.02393	3.62267	2.8607
											2.58258	1.1681	4.02992	3.6278	2.86437
											2.59259	1.17202	4.03589	3.63291	2.86801
											2.6026	1.17593	4.04182	3.63799	2.87164
											2.61261	1.17985	4.04773	3.64305	2.87524
											2.62262	1.18375	4.05361	3.64809	2.87883
											2.63263	1.18766	4.05946	3.6531	2.8824
											2.64264	1.19156	4.06529	3.65808	2.88595
											2.65265	1.19546	4.07109	3.66304	2.88948
											2.66266	1.19935	4.07686	3.66798	2.893
											2.67267	1.20324	4.0826	3.6729	2.89649
											2.68268	1.20712	4.08832	3.67779	2.89997
											2.69269	1.211	4.09401	3.68265	2.90343
											2.7027	1.21488	4.09967	3.6875	2.90688
											2.71271	1.21875	4.10531	3.69232	2.9103
											2.72272	1.22262	4.11092	3.69711	2.91371
											2.73273	1.22648	4.1165	3.70189	2.91711
											2.74274	1.23034	4.12206	3.70664	2.92048
											2.75275	1.2342	4.1276	3.71137	2.92384
											2.76276	1.23805	4.1331	3.71608	2.92718
											2.77277	1.2419	4.13859	3.72076	2.93051
											2.78278	1.24574	4.14405	3.72542	2.93382
											2.79279	1.24958	4.14948	3.73007	2.93711
											2.8028	1.25342	4.15489	3.73469	2.94038
											2.81281	1.25725	4.16027	3.73928	2.94364
											2.82282	1.26108	4.16563	3.74386	2.94689
											2.83283	1.26491	4.17097	3.74842	2.95012
											2.84284	1.26873	4.17628	3.75295	2.95333
											2.85285	1.27255	4.18156	3.75746	2.95653
											2.86286	1.27636	4.18683	3.76195	2.95971
											2.87287	1.28017	4.19207	3.76643	2.96288
											2.88288	1.28397	4.19729	3.77088	2.96603
											2.89289	1.28778	4.20248	3.77531	2.96916
											2.9029	1.29157	4.20765	3.77972	2.97228
											2.91291	1.29537	4.2128	3.78411	2.97539
											2.92292	1.29916	4.21792	3.78848	2.97848
											2.93293	1.30294	4.22302	3.79283	2.98156
											2.94294	1.30673	4.2281	3.79716	2.98462
											2.95295	1.3105	4.23316	3.80147	2.98766
											2.96296	1.31428	4.2382	3.80576	2.9907
											2.97297	1.31805	4.24321	3.81004	2.99372
											2.98298	1.32182	4.2482	3.81429	2.99672
											2.99299	1.32558	4.25317	3.81853	2.99971
											3.003	1.32934	4.25812	3.82274	3.00269
											3.01301	1.33309	4.26305	3.82694	3.00565
											3.02302	1.33685	4.26795	3.83112	3.0086
											3.03303	1.34059	4.27283	3.83528	3.01153
											3.04304	1.34434	4.2777	3.83942	3.01445
											3.05305	1.34808	4.28254	3.84354	3.01736
											3.06306	1.35181	4.28736	3.84764	3.02025
											3.07307	1.35555	4.29216	3.85173	3.02313
											3.08308	1.35928	4.29694	3.8558	3.026
											3.09309	1.363	4.3017	3.85985	3.02885
											3.1031	1.36672	4.30644	3.86388	3.0317
											3.11311	1.37044	4.31116	3.8679	3.03452
											3.12312	1.37415	4.31586	3.8719	3.03734
											3.13313	1.37786	4.32054	3.87588	3.04014
											3.14314	1.38157	4.3252	3.87984	3.04293
											3.15315	1.38527	4.32984	3.88379	3.04571
											3.16316	1.38897	4.33446	3.88772	3.04847
											3.17317	1.39267	4.33906	3.89163	3.05122
											3.18318	1.39636	4.34364	3.89553	3.05396
											3.19319	1.40005	4.34821	3.89941	3.05669
											3.2032	1.40373	4.35275	3.90327	3.05941
											3.21321	1.40741	4.35727	3.90711	3.06211
											3.22322	1.41109	4.36178	3.91094	3.0648
											3.23323	1.41476	4.36627	3.91476	3.06748
											3.24324	1.41843	4.37074	3.91855	3.07015
											3.25325	1.4221	4.37519	3.92233	3.0728
											3.26326	1.42576	4.37962	3.9261	3.07544
											3.27327	1.42942	4.38403	3.92985	3.07808
											3.28328	1.43307	4.38843	3.93358	3.0807
											3.29329	1.43672	4.39281	3.9373	3.0833
											3.3033	1.44037	4.39717	3.941	3.0859
											3.31331	1.44401	4.40151	3.94469	3.08849
											3.32332	1.44766	4.40583	3.94836	3.09106
											3.33333	1.45129	4.41014	3.95202	3.09363
											3.34334	1.45492	4.41443	3.95566	3.09618
											3.35335	1.45855	4.4187	3.95928	3.09872
											3.36336	1.46218	4.42296	3.9629	3.10125
											3.37337	1.4658	4.4272	3.96649	3.10377
											3.38338	1.46942	4.43142	3.97007	3.10628
											3.39339	1.47304	4.43562	3.97364	3.10878
											3.4034	1.47665	4.43981	3.97719	3.11126
											3.41341	1.48025	4.44398	3.98073	3.11374
											3.42342	1.48386	4.44813	3.98425	3.1162
											3.43343	1.48746	4.45227	3.98776	3.11866
											3.44344	1.49106	4.45639	3.99125	3.1211
											3.45345	1.49465	4.4605	3.99473	3.12354
											3.46346	1.49824	4.46458	3.9982	3.12596
											3.47347	1.50183	4.46866	4.00165	3.12838
											3.48348	1.50541	4.47271	4.00509	3.13078
											3.49349	1.50899	4.47675	4.00852	3.13317
											3.5035	1.51256	4.48078	4.01193	3.13556
											3.51351	1.51614	4.48479	4.01532	3.13793
											3.52352	1.5197	4.48878	4.01871	3.1403
											3.53353	1.52327	4.49276	4.02208	3.14265
											3.54354	1.52683	4.49672	4.02543	3.14499
											3.55355	1.53039	4.50067	4.02877	3.14733
											3.56356	1.53394	4.5046	4.0321	3.14965
											3.57357	1.53749	4.50851	4.03542	3.15197
											3.58358	1.54104	4.51241	4.03872	3.15427
											3.59359	1.54459	4.5163	4.04201	3.15657
											3.6036	1.54813	4.52017	4.04529	3.15886
											3.61361	1.55166	4.52403	4.04856	3.16113
											3.62362	1.5552	4.52787	4.05181	3.1634
											3.63363	1.55873	4.5317	4.05505	3.16566
											3.64364	1.56225	4.53551	4.05827	3.16791
											3.65365	1.56578	4.53931	4.06149	3.17015
											3.66366	1.5693	4.54309	4.06469	3.17238
											3.67367	1.57281	4.54686	4.06788	3.1746
											3.68368	1.57633	4.55061	4.07105	3.17682
											3.69369	1.57984	4.55435	4.07422	3.17902
											3.7037	1.58334	4.55808	4.07737	3.18121
											3.71371	1.58684	4.56179	4.08051	3.1834
											3.72372	1.59034	4.56549	4.08364	3.18558
											3.73373	1.59384	4.56917	4.08675	3.18775
											3.74374	1.59733	4.57284	4.08986	3.18991
											3.75375	1.60082	4.5765	4.09295	3.19206
											3.76376	1.60431	4.58014	4.09603	3.1942
											3.77377	1.60779	4.58377	4.0991	3.19634
											3.78378	1.61127	4.58739	4.10215	3.19846
											3.79379	1.61474	4.59099	4.1052	3.20058
											3.8038	1.61821	4.59458	4.10823	3.20269
											3.81381	1.62168	4.59816	4.11125	3.20479
											3.82382	1.62515	4.60172	4.11426	3.20688
											3.83383	1.62861	4.60527	4.11726	3.20897
											3.84384	1.63207	4.60881	4.12025	3.21105
											3.85385	1.63552	4.61233	4.12323	3.21311
											3.86386	1.63898	4.61584	4.12619	3.21517
											3.87387	1.64242	4.61934	4.12915	3.21723
											3.88388	1.64587	4.62283	4.13209	3.21927
											3.89389	1.64931	4.6263	4.13503	3.22131
											3.9039	1.65275	4.62976	4.13795	3.22334
											3.91391	1.65618	4.6332	4.14086	3.22536
											3.92392	1.65962	4.63664	4.14376	3.22737
											3.93393	1.66304	4.64006	4.14665	3.22937
											3.94394	1.66647	4.64347	4.14953	3.23137
											3.95395	1.66989	4.64687	4.15239	3.23336
											3.96396	1.67331	4.65026	4.15525	3.23534
											3.97397	1.67672	4.65363	4.1581	3.23732
											3.98398	1.68014	4.65699	4.16093	3.23928
											3.99399	1.68354	4.66034	4.16376	3.24124
											4.004	1.68695	4.66368	4.16658	3.2432
											4.01401	1.69035	4.667	4.16938	3.24514
											4.02402	1.69375	4.67032	4.17218	3.24708
											4.03403	1.69715	4.67362	4.17496	3.24901
											4.04404	1.70054	4.67691	4.17774	3.25093
											4.05405	1.70393	4.68019	4.1805	3.25285
											4.06406	1.70731	4.68345	4.18326	3.25475
											4.07407	1.71069	4.68671	4.186	3.25665
											4.08408	1.71407	4.68995	4.18874	3.25855
											4.09409	1.71745	4.69319	4.19146	3.26044
											4.1041	1.72082	4.69641	4.19418	3.26232
											4.11411	1.72419	4.69962	4.19689	3.26419
											4.12412	1.72756	4.70282	4.19958	3.26605
											4.13413	1.73092	4.706	4.20227	3.26791
											4.14414	1.73428	4.70918	4.20495	3.26977
											4.15415	1.73764	4.71234	4.20761	3.27161
											4.16416	1.74099	4.7155	4.21027	3.27345
											4.17417	1.74434	4.71864	4.21292	3.27528
											4.18418	1.74769	4.72177	4.21556	3.27711
											4.19419	1.75103	4.7249	4.21819	3.27892
											4.2042	1.75437	4.72801	4.22081	3.28074
											4.21421	1.75771	4.73111	4.22342	3.28254
											4.22422	1.76104	4.7342	4.22602	3.28434
											4.23423	1.76437	4.73728	4.22862	3.28613
											4.24424	1.7677	4.74034	4.2312	3.28792
											4.25425	1.77103	4.7434	4.23378	3.2897
											4.26426	1.77435	4.74645	4.23634	3.29147
											4.27427	1.77767	4.74949	4.2389	3.29323
											4.28428	1.78098	4.75251	4.24145	3.29499
											4.29429	1.78429	4.75553	4.24399	3.29675
											4.3043	1.7876	4.75854	4.24652	3.29849
											4.31431	1.79091	4.76153	4.24904	3.30023
											4.32432	1.79421	4.76452	4.25156	3.30197
											4.33433	1.79751	4.7675	4.25406	3.3037
											4.34434	1.80081	4.77046	4.25656	3.30542
											4.35435	1.8041	4.77342	4.25904	3.30714
											4.36436	1.80739	4.77636	4.26152	3.30885
											4.37437	1.81067	4.7793	4.26399	3.31055
											4.38438	1.81396	4.78223	4.26646	3.31225
											4.39439	1.81724	4.78514	4.26891	3.31394
											4.4044	1.82052	4.78805	4.27135	3.31563
											4.41441	1.82379	4.79095	4.27379	3.31731
											4.42442	1.82706	4.79383	4.27622	3.31898
											4.43443	1.83033	4.79671	4.27864	3.32065
											4.44444	1.8336	4.79958	4.28105	3.32231
											4.45445	1.83686	4.80244	4.28346	3.32397
											4.46446	1.84012	4.80529	4.28585	3.32562
											4.47447	1.84337	4.80813	4.28824	3.32726
											4.48448	1.84663	4.81096	4.29062	3.3289
											4.49449	1.84988	4.81378	4.29299	3.33053
											4.5045	1.85312	4.81659	4.29536	3.33216
											4.51451	1.85637	4.8194	4.29771	3.33378
											4.52452	1.85961	4.82219	4.30006	3.3354
											4.53453	1.86284	4.82498	4.3024	3.33701
											4.54454	1.86608	4.82775	4.30474	3.33862
											4.55455	1.86931	4.83052	4.30706	3.34022
											4.56456	1.87254	4.83328	4.30938	3.34181
											4.57457	1.87576	4.83602	4.31169	3.3434
											4.58458	1.87899	4.83876	4.31399	3.34498
											4.59459	1.88221	4.84149	4.31629	3.34656
											4.6046	1.88542	4.84422	4.31857	3.34814
											4.61461	1.88863	4.84693	4.32085	3.3497
											4.62462	1.89185	4.84964	4.32312	3.35127
											4.63463	1.89505	4.85233	4.32539	3.35282
											4.64464	1.89826	4.85502	4.32765	3.35437
											4.65465	1.90146	4.8577	4.32989	3.35592
											4.66466	1.90466	4.86037	4.33214	3.35746
											4.67467	1.90785	4.86303	4.33437	3.359
											4.68468	1.91104	4.86568	4.3366	3.36053
											4.69469	1.91423	4.86833	4.33882	3.36205
											4.7047	1.91742	4.87096	4.34103	3.36357
											4.71471	1.9206	4.87359	4.34324	3.36509
											4.72472	1.92378	4.87621	4.34544	3.3666
											4.73473	1.92696	4.87882	4.34763	3.3681
											4.74474	1.93014	4.88143	4.34982	3.3696
											4.75475	1.93331	4.88402	4.352	3.3711
											4.76476	1.93648	4.88661	4.35417	3.37259
											4.77477	1.93964	4.88919	4.35633	3.37408
											4.78478	1.9428	4.89176	4.35849	3.37556
											4.79479	1.94596	4.89432	4.36064	3.37703
											4.8048	1.94912	4.89687	4.36278	3.3785
											4.81481	1.95227	4.89942	4.36492	3.37997
											4.82482	1.95543	4.90196	4.36705	3.38143
											4.83483	1.95857	4.90449	4.36917	3.38288
											4.84484	1.96172	4.90701	4.37129	3.38434
											4.85485	1.96486	4.90953	4.3734	3.38578
											4.86486	1.968	4.91204	4.3755	3.38722
											4.87487	1.97114	4.91454	4.3776	3.38866
											4.88488	1.97427	4.91703	4.37969	3.39009
											4.89489	1.9774	4.91951	4.38177	3.39152
											4.9049	1.98053	4.92199	4.38385	3.39295
											4.91491	1.98365	4.92446	4.38592	3.39436
											4.92492	1.98678	4.92692	4.38798	3.39578
											4.93493	1.98989	4.92937	4.39004	3.39719
											4.94494	1.99301	4.93182	4.39209	3.39859
											4.95495	1.99612	4.93426	4.39413	3.39999
											4.96496	1.99923	4.93669	4.39617	3.40139
											4.97497	2.00234	4.93911	4.3982	3.40278
											4.98498	2.00545	4.94153	4.40023	3.40417
											4.99499	2.00855	4.94394	4.40225	3.40555
											5	2.0101	4.94514	4.40325	3.40624
											5.00501	2.01165	4.94634	4.40426	3.40693
											5.01502	2.01474	4.94874	4.40627	3.4083
											5.02503	2.01784	4.95112	4.40827	3.40967
											5.03504	2.02093	4.9535	4.41026	3.41104
											5.04505	2.02401	4.95588	4.41225	3.4124
											5.05506	2.0271	4.95824	4.41423	3.41375
											5.06507	2.03018	4.9606	4.41621	3.41511
											5.07508	2.03326	4.96295	4.41818	3.41645
											5.08509	2.03634	4.9653	4.42014	3.4178
											5.0951	2.03941	4.96764	4.4221	3.41914
											5.10511	2.04248	4.96997	4.42405	3.42047
											5.11512	2.04555	4.97229	4.426	3.4218
											5.12513	2.04861	4.97461	4.42794	3.42313
											5.13514	2.05168	4.97692	4.42988	3.42445
											5.14515	2.05474	4.97922	4.4318	3.42577
											5.15516	2.05779	4.98152	4.43373	3.42709
											5.16517	2.06085	4.98381	4.43564	3.4284
											5.17518	2.0639	4.98609	4.43756	3.4297
											5.18519	2.06695	4.98837	4.43946	3.43101
											5.1952	2.06999	4.99063	4.44136	3.4323
											5.20521	2.07303	4.9929	4.44326	3.4336
											5.21522	2.07607	4.99515	4.44514	3.43489
											5.22523	2.07911	4.9974	4.44703	3.43617
											5.23524	2.08214	4.99965	4.4489	3.43746
											5.24525	2.08518	5.00188	4.45078	3.43873
											5.25526	2.08821	5.00411	4.45264	3.44001
											5.26527	2.09123	5.00634	4.4545	3.44128
											5.27528	2.09425	5.00855	4.45636	3.44255
											5.28529	2.09728	5.01076	4.45821	3.44381
											5.2953	2.10029	5.01297	4.46005	3.44507
											5.30531	2.10331	5.01516	4.46189	3.44632
											5.31532	2.10632	5.01735	4.46372	3.44757
											5.32533	2.10933	5.01954	4.46555	3.44882
											5.33534	2.11234	5.02172	4.46737	3.45007
											5.34535	2.11534	5.02389	4.46919	3.4513
											5.35536	2.11834	5.02606	4.471	3.45254
											5.36537	2.12134	5.02822	4.47281	3.45377
											5.37538	2.12434	5.03037	4.47461	3.455
											5.38539	2.12733	5.03252	4.47641	3.45623
											5.3954	2.13032	5.03466	4.4782	3.45745
											5.40541	2.13331	5.03679	4.47998	3.45867
											5.41542	2.1363	5.03892	4.48176	3.45988
											5.42543	2.13928	5.04105	4.48354	3.46109
											5.43544	2.14226	5.04316	4.48531	3.4623
											5.44545	2.14523	5.04527	4.48707	3.4635
											5.45546	2.14821	5.04738	4.48883	3.4647
											5.46547	2.15118	5.04948	4.49059	3.4659
											5.47548	2.15415	5.05157	4.49234	3.46709
											5.48549	2.15712	5.05366	4.49408	3.46828
											5.4955	2.16008	5.05574	4.49582	3.46946
											5.50551	2.16304	5.05781	4.49756	3.47064
											5.51552	2.166	5.05988	4.49929	3.47182
											5.52553	2.16896	5.06195	4.50101	3.473
											5.53554	2.17191	5.06401	4.50273	3.47417
											5.54555	2.17486	5.06606	4.50445	3.47534
											5.55556	2.17781	5.0681	4.50616	3.4765
											5.56557	2.18075	5.07015	4.50786	3.47766
											5.57558	2.18369	5.07218	4.50956	3.47882
											5.58559	2.18663	5.07421	4.51126	3.47997
											5.5956	2.18957	5.07623	4.51295	3.48113
											5.60561	2.19251	5.07825	4.51463	3.48227
											5.61562	2.19544	5.08026	4.51632	3.48342
											5.62563	2.19837	5.08227	4.51799	3.48456
											5.63564	2.20129	5.08427	4.51966	3.4857
											5.64565	2.20422	5.08627	4.52133	3.48683
											5.65566	2.20714	5.08826	4.52299	3.48796
											5.66567	2.21006	5.09024	4.52465	3.48909
											5.67568	2.21298	5.09222	4.5263	3.49021
											5.68569	2.21589	5.0942	4.52795	3.49134
											5.6957	2.2188	5.09617	4.5296	3.49245
											5.70571	2.22171	5.09813	4.53124	3.49357
											5.71572	2.22461	5.10009	4.53287	3.49468
											5.72573	2.22752	5.10204	4.5345	3.49579
											5.73574	2.23042	5.10399	4.53613	3.49689
											5.74575	2.23332	5.10593	4.53775	3.498
											5.75576	2.23621	5.10786	4.53936	3.4991
											5.76577	2.23911	5.1098	4.54098	3.50019
											5.77578	2.242	5.11172	4.54258	3.50128
											5.78579	2.24488	5.11364	4.54419	3.50237
											5.7958	2.24777	5.11556	4.54579	3.50346
											5.80581	2.25065	5.11747	4.54738	3.50454
											5.81582	2.25353	5.11937	4.54897	3.50563
											5.82583	2.25641	5.12127	4.55056	3.5067
											5.83584	2.25929	5.12317	4.55214	3.50778
											5.84585	2.26216	5.12506	4.55372	3.50885
											5.85586	2.26503	5.12694	4.55529	3.50992
											5.86587	2.2679	5.12882	4.55686	3.51098
											5.87588	2.27076	5.1307	4.55842	3.51204
											5.88589	2.27362	5.13257	4.55998	3.5131
											5.8959	2.27648	5.13443	4.56154	3.51416
											5.90591	2.27934	5.13629	4.56309	3.51521
											5.91592	2.28219	5.13815	4.56464	3.51626
											5.92593	2.28505	5.14	4.56618	3.51731
											5.93594	2.2879	5.14184	4.56772	3.51836
											5.94595	2.29074	5.14368	4.56925	3.5194
											5.95596	2.29359	5.14552	4.57079	3.52044
											5.96597	2.29643	5.14735	4.57231	3.52147
											5.97598	2.29927	5.14917	4.57383	3.52251
											5.98599	2.30211	5.15099	4.57535	3.52354
											5.996	2.30494	5.15281	4.57687	3.52456
											6.00601	2.30777	5.15462	4.57838	3.52559
											6.01602	2.3106	5.15643	4.57988	3.52661
											6.02603	2.31343	5.15823	4.58139	3.52763
											6.03604	2.31626	5.16003	4.58288	3.52865
											6.04605	2.31908	5.16182	4.58438	3.52966
											6.05606	2.3219	5.16361	4.58587	3.53067
											6.06607	2.32472	5.16539	4.58736	3.53168
											6.07608	2.32753	5.16717	4.58884	3.53268
											6.08609	2.33034	5.16894	4.59032	3.53369
											6.0961	2.33315	5.17071	4.59179	3.53469
											6.10611	2.33596	5.17247	4.59326	3.53568
											6.11612	2.33877	5.17423	4.59473	3.53668
											6.12613	2.34157	5.17599	4.59619	3.53767
											6.13614	2.34437	5.17774	4.59765	3.53866
											6.14615	2.34717	5.17949	4.59911	3.53964
											6.15616	2.34996	5.18123	4.60056	3.54063
											6.16617	2.35275	5.18296	4.60201	3.54161
											6.17618	2.35554	5.1847	4.60345	3.54259
											6.18619	2.35833	5.18643	4.60489	3.54356
											6.1962	2.36112	5.18815	4.60633	3.54454
											6.20621	2.3639	5.18987	4.60776	3.54551
											6.21622	2.36668	5.19158	4.60919	3.54647
											6.22623	2.36946	5.19329	4.61061	3.54744
											6.23624	2.37224	5.195	4.61203	3.5484
											6.24625	2.37501	5.1967	4.61345	3.54936
											6.25626	2.37778	5.1984	4.61487	3.55032
											6.26627	2.38055	5.20009	4.61628	3.55128
											6.27628	2.38331	5.20178	4.61768	3.55223
											6.28629	2.38608	5.20347	4.61909	3.55318
											6.2963	2.38884	5.20515	4.62049	3.55413
											6.30631	2.3916	5.20682	4.62188	3.55507
											6.31632	2.39435	5.20849	4.62327	3.55601
											6.32633	2.39711	5.21016	4.62466	3.55695
											6.33634	2.39986	5.21183	4.62605	3.55789
											6.34635	2.40261	5.21348	4.62743	3.55883
											6.35636	2.40536	5.21514	4.62881	3.55976
											6.36637	2.4081	5.21679	4.63018	3.56069
											6.37638	2.41084	5.21844	4.63155	3.56162
											6.38639	2.41358	5.22008	4.63292	3.56254
											6.3964	2.41632	5.22172	4.63429	3.56346
											6.40641	2.41906	5.22335	4.63565	3.56438
											6.41642	2.42179	5.22498	4.637	3.5653
											6.42643	2.42452	5.22661	4.63836	3.56622
											6.43644	2.42725	5.22823	4.63971	3.56713
											6.44645	2.42997	5.22985	4.64106	3.56804
											6.45646	2.4327	5.23146	4.6424	3.56895
											6.46647	2.43542	5.23307	4.64374	3.56986
											6.47648	2.43814	5.23468	4.64508	3.57076
											6.48649	2.44085	5.23628	4.64641	3.57166
											6.4965	2.44357	5.23788	4.64774	3.57256
											6.50651	2.44628	5.23948	4.64907	3.57346
											6.51652	2.44899	5.24107	4.65039	3.57435
											6.52653	2.45169	5.24265	4.65171	3.57525
											6.53654	2.4544	5.24424	4.65303	3.57614
											6.54655	2.4571	5.24581	4.65434	3.57702
											6.55656	2.4598	5.24739	4.65565	3.57791
											6.56657	2.4625	5.24896	4.65696	3.57879
											6.57658	2.46519	5.25053	4.65826	3.57967
											6.58659	2.46789	5.25209	4.65956	3.58055
											6.5966	2.47058	5.25365	4.66086	3.58143
											6.60661	2.47327	5.25521	4.66216	3.5823
											6.61662	2.47595	5.25676	4.66345	3.58317
											6.62663	2.47864	5.2583	4.66473	3.58404
											6.63664	2.48132	5.25985	4.66602	3.58491
											6.64665	2.484	5.26139	4.6673	3.58578
											6.65666	2.48667	5.26293	4.66858	3.58664
											6.66667	2.48935	5.26446	4.66985	3.5875
											6.67668	2.49202	5.26599	4.67113	3.58836
											6.68669	2.49469	5.26751	4.6724	3.58922
											6.6967	2.49736	5.26904	4.67366	3.59007
											6.70671	2.50002	5.27056	4.67492	3.59092
											6.71672	2.50269	5.27207	4.67618	3.59177
											6.72673	2.50535	5.27358	4.67744	3.59262
											6.73674	2.50801	5.27509	4.67869	3.59347
											6.74675	2.51066	5.27659	4.67994	3.59431
											6.75676	2.51332	5.27809	4.68119	3.59515
											6.76677	2.51597	5.27959	4.68244	3.59599
											6.77678	2.51862	5.28108	4.68368	3.59683
											6.78679	2.52127	5.28257	4.68492	3.59767
											6.7968	2.52391	5.28406	4.68615	3.5985
											6.80681	2.52655	5.28554	4.68738	3.59933
											6.81682	2.5292	5.28702	4.68861	3.60016
											6.82683	2.53183	5.28849	4.68984	3.60099
											6.83684	2.53447	5.28997	4.69106	3.60181
											6.84685	2.5371	5.29143	4.69228	3.60264
											6.85686	2.53974	5.2929	4.6935	3.60346
											6.86687	2.54236	5.29436	4.69472	3.60428
											6.87688	2.54499	5.29582	4.69593	3.60509
											6.88689	2.54762	5.29727	4.69714	3.60591
											6.8969	2.55024	5.29872	4.69834	3.60672
											6.90691	2.55286	5.30017	4.69955	3.60753
											6.91692	2.55548	5.30162	4.70075	3.60834
											6.92693	2.55809	5.30306	4.70194	3.60915
											6.93694	2.56071	5.30449	4.70314	3.60995
											6.94695	2.56332	5.30593	4.70433	3.61076
											6.95696	2.56593	5.30736	4.70552	3.61156
											6.96697	2.56854	5.30879	4.7067	3.61236
											6.97698	2.57114	5.31021	4.70789	3.61316
											6.98699	2.57375	5.31163	4.70907	3.61395
											6.997	2.57635	5.31305	4.71025	3.61474
											7.00701	2.57894	5.31446	4.71142	3.61554
											7.01702	2.58154	5.31588	4.71259	3.61633
											7.02703	2.58413	5.31728	4.71376	3.61711
											7.03704	2.58673	5.31869	4.71493	3.6179
											7.04705	2.58932	5.32009	4.71609	3.61868
											7.05706	2.5919	5.32149	4.71725	3.61947
											7.06707	2.59449	5.32288	4.71841	3.62025
											7.07708	2.59707	5.32427	4.71957	3.62102
											7.08709	2.59965	5.32566	4.72072	3.6218
											7.0971	2.60223	5.32705	4.72187	3.62258
											7.10711	2.60481	5.32843	4.72302	3.62335
											7.11712	2.60738	5.32981	4.72416	3.62412
											7.12713	2.60996	5.33118	4.72531	3.62489
											7.13714	2.61253	5.33255	4.72645	3.62566
											7.14715	2.6151	5.33392	4.72758	3.62642
											7.15716	2.61766	5.33529	4.72872	3.62718
											7.16717	2.62022	5.33665	4.72985	3.62795
											7.17718	2.62279	5.33801	4.73098	3.62871
											7.18719	2.62535	5.33937	4.7321	3.62946
											7.1972	2.6279	5.34072	4.73323	3.63022
											7.20721	2.63046	5.34207	4.73435	3.63098
											7.21722	2.63301	5.34342	4.73547	3.63173
											7.22723	2.63556	5.34477	4.73658	3.63248
											7.23724	2.63811	5.34611	4.7377	3.63323
											7.24725	2.64066	5.34745	4.73881	3.63398
											7.25726	2.6432	5.34878	4.73992	3.63472
											7.26727	2.64575	5.35011	4.74102	3.63547
											7.27728	2.64829	5.35144	4.74213	3.63621
											7.28729	2.65082	5.35277	4.74323	3.63695
											7.2973	2.65336	5.35409	4.74433	3.63769
											7.30731	2.65589	5.35541	4.74542	3.63843
											7.31732	2.65843	5.35673	4.74652	3.63916
											7.32733	2.66096	5.35804	4.74761	3.63989
											7.33734	2.66348	5.35936	4.7487	3.64063
											7.34735	2.66601	5.36067	4.74978	3.64136
											7.35736	2.66853	5.36197	4.75086	3.64208
											7.36737	2.67105	5.36327	4.75195	3.64281
											7.37738	2.67357	5.36457	4.75302	3.64354
											7.38739	2.67609	5.36587	4.7541	3.64426
											7.3974	2.67861	5.36716	4.75517	3.64498
											7.40741	2.68112	5.36846	4.75625	3.6457
											7.41742	2.68363	5.36974	4.75731	3.64642
											7.42743	2.68614	5.37103	4.75838	3.64714
											7.43744	2.68865	5.37231	4.75945	3.64785
											7.44745	2.69115	5.37359	4.76051	3.64857
											7.45746	2.69365	5.37487	4.76157	3.64928
											7.46747	2.69615	5.37614	4.76262	3.64999
											7.47748	2.69865	5.37741	4.76368	3.6507
											7.48749	2.70115	5.37868	4.76473	3.6514
											7.4975	2.70364	5.37995	4.76578	3.65211
											7.50751	2.70614	5.38121	4.76683	3.65281
											7.51752	2.70863	5.38247	4.76787	3.65352
											7.52753	2.71111	5.38373	4.76892	3.65422
											7.53754	2.7136	5.38498	4.76996	3.65492
											7.54755	2.71608	5.38624	4.771	3.65561
											7.55756	2.71857	5.38749	4.77203	3.65631
											7.56757	2.72105	5.38873	4.77306	3.657
											7.57758	2.72352	5.38998	4.7741	3.6577
											7.58759	2.726	5.39122	4.77513	3.65839
											7.5976	2.72847	5.39246	4.77615	3.65908
											7.60761	2.73095	5.39369	4.77718	3.65976
											7.61762	2.73342	5.39492	4.7782	3.66045
											7.62763	2.73588	5.39615	4.77922	3.66114
											7.63764	2.73835	5.39738	4.78024	3.66182
											7.64765	2.74081	5.39861	4.78125	3.6625
											7.65766	2.74328	5.39983	4.78227	3.66318
											7.66767	2.74574	5.40105	4.78328	3.66386
											7.67768	2.74819	5.40227	4.78429	3.66454
											7.68769	2.75065	5.40348	4.78529	3.66521
											7.6977	2.7531	5.40469	4.7863	3.66589
											7.70771	2.75555	5.4059	4.7873	3.66656
											7.71772	2.758	5.40711	4.7883	3.66723
											7.72773	2.76045	5.40831	4.7893	3.6679
											7.73774	2.7629	5.40951	4.79029	3.66857
											7.74775	2.76534	5.41071	4.79129	3.66924
											7.75776	2.76778	5.41191	4.79228	3.6699
											7.76777	2.77022	5.4131	4.79327	3.67057
											7.77778	2.77266	5.41429	4.79426	3.67123
											7.78779	2.7751	5.41548	4.79524	3.67189
											7.7978	2.77753	5.41667	4.79623	3.67255
											7.80781	2.77996	5.41785	4.79721	3.67321
											7.81782	2.78239	5.41903	4.79818	3.67386
											7.82783	2.78482	5.42021	4.79916	3.67452
											7.83784	2.78724	5.42139	4.80014	3.67517
											7.84785	2.78967	5.42256	4.80111	3.67582
											7.85786	2.79209	5.42373	4.80208	3.67647
											7.86787	2.79451	5.4249	4.80305	3.67712
											7.87788	2.79693	5.42607	4.80401	3.67777
											7.88789	2.79934	5.42723	4.80498	3.67842
											7.8979	2.80176	5.42839	4.80594	3.67906
											7.90791	2.80417	5.42955	4.8069	3.67971
											7.91792	2.80658	5.43071	4.80786	3.68035
											7.92793	2.80899	5.43186	4.80881	3.68099
											7.93794	2.81139	5.43301	4.80977	3.68163
											7.94795	2.8138	5.43416	4.81072	3.68227
											7.95796	2.8162	5.43531	4.81167	3.6829
											7.96797	2.8186	5.43645	4.81262	3.68354
											7.97798	2.821	5.4376	4.81356	3.68417
											7.98799	2.8234	5.43874	4.81451	3.68481
											7.998	2.82579	5.43987	4.81545	3.68544
											8.00801	2.82818	5.44101	4.81639	3.68607
											8.01802	2.83057	5.44214	4.81733	3.6867
											8.02803	2.83296	5.44327	4.81826	3.68732
											8.03804	2.83535	5.4444	4.8192	3.68795
											8.04805	2.83773	5.44552	4.82013	3.68857
											8.05806	2.84012	5.44665	4.82106	3.6892
											8.06807	2.8425	5.44777	4.82199	3.68982
											8.07808	2.84488	5.44889	4.82291	3.69044
											8.08809	2.84725	5.45	4.82384	3.69106
											8.0981	2.84963	5.45112	4.82476	3.69168
											8.10811	2.852	5.45223	4.82568	3.69229
											8.11812	2.85437	5.45334	4.8266	3.69291
											8.12813	2.85674	5.45444	4.82752	3.69352
											8.13814	2.85911	5.45555	4.82843	3.69413
											8.14815	2.86148	5.45665	4.82934	3.69474
											8.15816	2.86384	5.45775	4.83025	3.69535
											8.16817	2.8662	5.45885	4.83116	3.69596
											8.17818	2.86856	5.45994	4.83207	3.69657
											8.18819	2.87092	5.46104	4.83298	3.69718
											8.1982	2.87328	5.46213	4.83388	3.69778
											8.20821	2.87563	5.46322	4.83478	3.69839
											8.21822	2.87798	5.4643	4.83568	3.69899
											8.22823	2.88034	5.46539	4.83658	3.69959
											8.23824	2.88268	5.46647	4.83747	3.70019
											8.24825	2.88503	5.46755	4.83837	3.70079
											8.25826	2.88738	5.46863	4.83926	3.70138
											8.26827	2.88972	5.4697	4.84015	3.70198
											8.27828	2.89206	5.47078	4.84104	3.70257
											8.28829	2.8944	5.47185	4.84193	3.70317
											8.2983	2.89674	5.47292	4.84281	3.70376
											8.30831	2.89907	5.47399	4.84369	3.70435
											8.31832	2.90141	5.47505	4.84458	3.70494
											8.32833	2.90374	5.47611	4.84545	3.70553
											8.33834	2.90607	5.47717	4.84633	3.70612
											8.34835	2.9084	5.47823	4.84721	3.7067
											8.35836	2.91072	5.47929	4.84808	3.70729
											8.36837	2.91305	5.48034	4.84896	3.70787
											8.37838	2.91537	5.48139	4.84983	3.70845
											8.38839	2.91769	5.48244	4.85069	3.70903
											8.3984	2.92001	5.48349	4.85156	3.70961
											8.40841	2.92233	5.48454	4.85243	3.71019
											8.41842	2.92464	5.48558	4.85329	3.71077
											8.42843	2.92695	5.48662	4.85415	3.71135
											8.43844	2.92927	5.48766	4.85501	3.71192
											8.44845	2.93157	5.4887	4.85587	3.7125
											8.45846	2.93388	5.48974	4.85673	3.71307
											8.46847	2.93619	5.49077	4.85758	3.71364
											8.47848	2.93849	5.4918	4.85844	3.71421
											8.48849	2.9408	5.49283	4.85929	3.71478
											8.4985	2.9431	5.49386	4.86014	3.71535
											8.50851	2.94539	5.49488	4.86098	3.71592
											8.51852	2.94769	5.49591	4.86183	3.71648
											8.52853	2.94999	5.49693	4.86268	3.71705
											8.53854	2.95228	5.49795	4.86352	3.71761
											8.54855	2.95457	5.49896	4.86436	3.71817
											8.55856	2.95686	5.49998	4.8652	3.71873
											8.56857	2.95915	5.50099	4.86604	3.71929
											8.57858	2.96143	5.502	4.86687	3.71985
											8.58859	2.96372	5.50301	4.86771	3.72041
											8.5986	2.966	5.50402	4.86854	3.72097
											8.60861	2.96828	5.50502	4.86937	3.72152
											8.61862	2.97056	5.50603	4.8702	3.72208
											8.62863	2.97284	5.50703	4.87103	3.72263
											8.63864	2.97511	5.50803	4.87186	3.72318
											8.64865	2.97739	5.50902	4.87268	3.72373
											8.65866	2.97966	5.51002	4.8735	3.72428
											8.66867	2.98193	5.51101	4.87433	3.72483
											8.67868	2.98419	5.512	4.87515	3.72538
											8.68869	2.98646	5.51299	4.87596	3.72593
											8.6987	2.98873	5.51398	4.87678	3.72647
											8.70871	2.99099	5.51497	4.8776	3.72702
											8.71872	2.99325	5.51595	4.87841	3.72756
											8.72873	2.99551	5.51693	4.87922	3.7281
											8.73874	2.99777	5.51791	4.88003	3.72864
											8.74875	3.00002	5.51889	4.88084	3.72918
											8.75876	3.00227	5.51987	4.88165	3.72972
											8.76877	3.00453	5.52084	4.88245	3.73026
											8.77878	3.00678	5.52181	4.88326	3.7308
											8.78879	3.00903	5.52279	4.88406	3.73133
											8.7988	3.01127	5.52375	4.88486	3.73187
											8.80881	3.01352	5.52472	4.88566	3.7324
											8.81882	3.01576	5.52569	4.88646	3.73293
											8.82883	3.018	5.52665	4.88725	3.73347
											8.83884	3.02024	5.52761	4.88805	3.734
											8.84885	3.02248	5.52857	4.88884	3.73453
											8.85886	3.02472	5.52953	4.88963	3.73505
											8.86887	3.02695	5.53048	4.89042	3.73558
											8.87888	3.02918	5.53144	4.89121	3.73611
											8.88889	3.03141	5.53239	4.892	3.73663
											8.8989	3.03364	5.53334	4.89278	3.73716
											8.90891	3.03587	5.53429	4.89357	3.73768
											8.91892	3.0381	5.53523	4.89435	3.7382
											8.92893	3.04032	5.53618	4.89513	3.73872
											8.93894	3.04254	5.53712	4.89591	3.73924
											8.94895	3.04476	5.53806	4.89669	3.73976
											8.95896	3.04698	5.539	4.89746	3.74028
											8.96897	3.0492	5.53994	4.89824	3.7408
											8.97898	3.05141	5.54088	4.89901	3.74131
											8.98899	3.05363	5.54181	4.89978	3.74183
											8.999	3.05584	5.54274	4.90055	3.74234
											9.00901	3.05805	5.54367	4.90132	3.74286
											9.01902	3.06026	5.5446	4.90209	3.74337
											9.02903	3.06246	5.54553	4.90286	3.74388
											9.03904	3.06467	5.54646	4.90362	3.74439
											9.04905	3.06687	5.54738	4.90439	3.7449
											9.05906	3.06907	5.5483	4.90515	3.74541
											9.06907	3.07127	5.54922	4.90591	3.74591
											9.07908	3.07347	5.55014	4.90667	3.74642
											9.08909	3.07567	5.55106	4.90742	3.74693
											9.0991	3.07786	5.55197	4.90818	3.74743
											9.10911	3.08006	5.55289	4.90893	3.74793
											9.11912	3.08225	5.5538	4.90969	3.74844
											9.12913	3.08444	5.55471	4.91044	3.74894
											9.13914	3.08663	5.55562	4.91119	3.74944
											9.14915	3.08881	5.55652	4.91194	3.74994
											9.15916	3.091	5.55743	4.91269	3.75043
											9.16917	3.09318	5.55833	4.91343	3.75093
											9.17918	3.09536	5.55923	4.91418	3.75143
											9.18919	3.09754	5.56013	4.91492	3.75192
											9.1992	3.09972	5.56103	4.91566	3.75242
											9.20921	3.1019	5.56193	4.9164	3.75291
											9.21922	3.10407	5.56282	4.91714	3.7534
											9.22923	3.10624	5.56371	4.91788	3.7539
											9.23924	3.10841	5.56461	4.91861	3.75439
											9.24925	3.11058	5.5655	4.91935	3.75488
											9.25926	3.11275	5.56638	4.92008	3.75537
											9.26927	3.11492	5.56727	4.92082	3.75585
											9.27928	3.11708	5.56816	4.92155	3.75634
											9.28929	3.11924	5.56904	4.92228	3.75683
											9.2993	3.12141	5.56992	4.923	3.75731
											9.30931	3.12357	5.5708	4.92373	3.7578
											9.31932	3.12572	5.57168	4.92446	3.75828
											9.32933	3.12788	5.57256	4.92518	3.75876
											9.33934	3.13003	5.57343	4.9259	3.75924
											9.34935	3.13219	5.57431	4.92662	3.75973
											9.35936	3.13434	5.57518	4.92734	3.76021
											9.36937	3.13649	5.57605	4.92806	3.76068
											9.37938	3.13864	5.57692	4.92878	3.76116
											9.38939	3.14078	5.57778	4.9295	3.76164
											9.3994	3.14293	5.57865	4.93021	3.76212
											9.40941	3.14507	5.57951	4.93092	3.76259
											9.41942	3.14721	5.58038	4.93164	3.76306
											9.42943	3.14935	5.58124	4.93235	3.76354
											9.43944	3.15149	5.5821	4.93306	3.76401
											9.44945	3.15363	5.58296	4.93377	3.76448
											9.45946	3.15576	5.58381	4.93447	3.76495
											9.46947	3.15789	5.58467	4.93518	3.76542
											9.47948	3.16003	5.58552	4.93588	3.76589
											9.48949	3.16215	5.58637	4.93659	3.76636
											9.4995	3.16428	5.58722	4.93729	3.76683
											9.50951	3.16641	5.58807	4.93799	3.76729
											9.51952	3.16854	5.58892	4.93869	3.76776
											9.52953	3.17066	5.58976	4.93939	3.76823
											9.53954	3.17278	5.59061	4.94008	3.76869
											9.54955	3.1749	5.59145	4.94078	3.76915
											9.55956	3.17702	5.59229	4.94147	3.76961
											9.56957	3.17914	5.59313	4.94216	3.77008
											9.57958	3.18125	5.59397	4.94286	3.77054
											9.58959	3.18337	5.59481	4.94355	3.771
											9.5996	3.18548	5.59564	4.94424	3.77145
											9.60961	3.18759	5.59647	4.94492	3.77191
											9.61962	3.1897	5.59731	4.94561	3.77237
											9.62963	3.1918	5.59814	4.9463	3.77283
											9.63964	3.19391	5.59897	4.94698	3.77328
											9.64965	3.19601	5.59979	4.94766	3.77374
											9.65966	3.19812	5.60062	4.94834	3.77419
											9.66967	3.20022	5.60145	4.94903	3.77464
											9.67968	3.20232	5.60227	4.9497	3.77509
											9.68969	3.20442	5.60309	4.95038	3.77555
											9.6997	3.20651	5.60391	4.95106	3.776
											9.70971	3.20861	5.60473	4.95174	3.77645
											9.71972	3.2107	5.60555	4.95241	3.77689
											9.72973	3.21279	5.60636	4.95308	3.77734
											9.73974	3.21488	5.60718	4.95376	3.77779
											9.74975	3.21697	5.60799	4.95443	3.77824
											9.75976	3.21906	5.6088	4.9551	3.77868
											9.76977	3.22114	5.60961	4.95576	3.77913
											9.77978	3.22322	5.61042	4.95643	3.77957
											9.78979	3.22531	5.61123	4.9571	3.78001
											9.7998	3.22739	5.61204	4.95776	3.78046
											9.80981	3.22947	5.61284	4.95843	3.7809
											9.81982	3.23154	5.61364	4.95909	3.78134
											9.82983	3.23362	5.61445	4.95975	3.78178
											9.83984	3.23569	5.61525	4.96041	3.78222
											9.84985	3.23777	5.61604	4.96107	3.78266
											9.85986	3.23984	5.61684	4.96173	3.78309
											9.86987	3.24191	5.61764	4.96238	3.78353
											9.87988	3.24397	5.61843	4.96304	3.78397
											9.88989	3.24604	5.61923	4.96369	3.7844
											9.8999	3.24811	5.62002	4.96435	3.78484
											9.90991	3.25017	5.62081	4.965	3.78527
											9.91992	3.25223	5.6216	4.96565	3.7857
											9.92993	3.25429	5.62239	4.9663	3.78613
											10	3.26867	5.62786	4.97082	3.78914

[truncated: 5 more sheets: Sfig.1d, Sfig.1e, Sfig.2a, Sfig.2b, Sfig.2c]
